# Supplementary material for: scTyper: a comprehensive pipeline for the cell typing analysis of single-cell RNA-seq data
Source: BMC Bioinformatics. 2020 Aug 4;21:342. doi: 10.1186/s12859-020-03700-5 (PMC7430822; doi:10.1186/s12859-020-03700-5)
Supplement: Supplementary file 2 — Additional file 2: Supplementary Table 2–3. This file contains the list of cell markers in each of scTyper.db (Table S2) and CellMarker DB (Table S3) and detailed information such as identifier, study name, species, cell type, gene symbol, and PMID. [file 12859_2020_3700_MOESM2_ESM.xlsx]

## Sheet: Table S2
Table S2. List of the cell markers in scTyper.db
Identifier	StudyName	Species	CancerType	TissueType	UberonOntologyID	malingnant.vs.non-malignant	immune.vs.non-immune	CellType	CellName	CellType2	GeneSymbol	GeneCount	PMID	Year	ResourceType	DB source
Abbas.2005.blood.Immune:Normal cell:T_cell	Abbas.2005.blood.Immune	Human	Normal	Blood	UBERON_0000178	Normal cell	Immune	T cell	T_cell	T cell	ARH, ASPM, BCL11B, C21orf45, CAMK4, CCDC5, CCNA2, CCNB1, CCNB2, CD3D, CD3E, CD3G, CD5, CD6, CD8A, CD8B1, CDC2, CDCA1, CDCA2, CDCA5, CPO, CTLA4, CXCR6, DGKA, DHX33, DKFZp761K1824, DNAJB1, DUFD1, DUSP2, EGLN3, EST, FLJ11029, FLJ20249, FTHFSDC1, GPR15, GZMK, H2AFX, HDGFRP3, HGFL, HMMR, HSPC150, ICOS, IL17F, IL22, IL9, INPP4B, KIF14, LAG3, LEF1, LEPROTL1, LRRN3, MELK, MGC15763, MGC3036, MGC5306, MKI6…	76	15789058	2005	Bulk	scTyper sigDB
Abbas.2005.blood.Immune:Normal cell:B_cell	Abbas.2005.blood.Immune	Human	Normal	Blood	UBERON_0000178	Normal cell	Immune	B cell	B_cell	B cell	ALG5, AMPD1, AP1, B4GALT3, BAFFR, BANK1, BCL11A, BCMA, BCNP1, BLK, BLNK, BMP8B, BRDG1, C14orf138, C19orf10, C20orf31, C21orf83B, CD19, CD20, CD79A, CD79B, COPEB, CPNE5, CXCR5, DDOST, DKFZp667L0210, DTNB, EAF2, EIF2AK3, ELL2, ERN1, ERP70, EST, FBXO18, FCRH1, FCRH2, FKBP11, FLJ20202, FLJ22625, FLJ23235, FLJ31364, FLJ43842, FREB, GNG7, GPRC5D, HTPAP, IRTA2, KIAA0102, KIAA0125, KIAA0746, KIAA1384, LO…	90	15789058	2005	Bulk	scTyper sigDB
Abbas.2005.blood.Immune:Normal cell:Lymphocyte	Abbas.2005.blood.Immune	Human	Normal	Blood	UBERON_0000178	Normal cell	Immune	Lymphocyte	Lymphocyte	Lymphocyte	ERI1, AIM2, ANXA2, ANP32E, AP1GBP1, APOBEC3A, ARL7, ARPC5L, ASXL1, ATM, BACH2, BATF, BCL11B, BHLHB2, BTLA, BTN3A2, BTN3A3, BUB3, C14orf61, C1orf33, C1QBP, C21orf106, C6orf129, CARD11, CBLB, CBX3, CCND2, CD160, CD2, CD3Z, CD69, CD7, CD96, CDC25B, CDK6, CDT1, CENPH, CGI-09, CHEK1, CHST12, CISH, CKS2, CPSF5, CRSP3, CTSW, DDX21, DEFA4, DKC1, DKFZP564O0463, DKFZp762C1112, DNAJC1, DUT, EDG8, EOMES, EPC…	233	15789058	2005	Bulk	scTyper sigDB
Abbas.2005.blood.Immune:Normal cell:Myeloid_cell	Abbas.2005.blood.Immune	Human	Normal	Blood	UBERON_0000178	Normal cell	Immune	Myeloid cell	Myeloid_cell	Myeloid cell	ABCC1, ABHD2, ABL2, ACP5, ADORA2A, AIF1, AMICA, AMID, AMPD3, AP2S1, APG7L, APOBEC3A, ARHG, ARHGAP18, ATP2B1, ATP6V1A, ATP6V1C1, BANP, BCL2A1, BCL6, BID, BIRC1, BLP1, BLVRA, C14orf109, C14orf58, C1orf24, C1orf38, C20orf139, C5R1, C6orf107, C9orf72, CAMK1D, CAPG, CCL19, CCL22, CD58, CD80, CD86, CDKN1A, CENTA2, CENTD2, CGI-109, CHI3L1, cig5, CKLF, CLECSF12, CLECSF6, CLECSF9, CLN8, COL4A3BP, COP1, CO…	337	15789058	2005	Bulk	scTyper sigDB
Abbas.2005.blood.Immune:Normal cell:Dendritic_cell	Abbas.2005.blood.Immune	Human	Normal	Blood	UBERON_0000178	Normal cell	Immune	Dendritic cell	Dendritic_cell	Dendritic cell	a1/3GTP, ABTB2, ADAM12, ALOX15, CBR3, CCL13, CCL17, CD1A, CD1B, CD1E, CD86, CG018, CHST7, CLECSF13, CLIC2, CNOT10, CRLF2, CXCL11, DCNP1, EHD4, EST, FLJ13089, FLJ23230, FLJ35936, FLJ40614, FLN29, FNBP2, FSCN1, G1P3, GRSF1, H6PD, HLA-DQ-alpha, HLA-DRB3, HLA-DRB4, HMG20B, HMOX1, HOZFP, IFIT1, KIAA1404, Lectin, LOC253782, LOC284018, LOC93082, MDA5, MDS010, MGC20700, MMP12, MOB4A, MX1, NAGPA, NR4A3, N…	70	15789058	2005	Bulk	scTyper sigDB
Abbas.2005.blood.Immune:Normal cell:Monocyte	Abbas.2005.blood.Immune	Human	Normal	Blood	UBERON_0000178	Normal cell	Immune	Monocyte	Monocyte	Monocyte	AFURS1, AP1S2, BHLHB3, C21orf42, CASP1, CCL24, CCRL2, CD1D, CDK5RAP2, CLECSF5, CSPG2, CTSD, CTSL, CXCL1, CXCL3, CXCL5, CYBB, DDEF1, DFNA5, DTR, DUSP6, EREG, EST, FLJ20273, FLJ20701, GJB2, GNA15, GPR84, HS3ST3B1, IER3, IL19, IL1A, IL1B, IL1F9, IL1RN, IL24, IL3RA, IL6, INPP5B, IPLA2(GAMMA), IRAK2, LRRFIP1, MGC26226, MMP1, MMP14, MMP19, MMP9, MPEG1, MS4A6A, MTF1, NPC1, NRIP3, OK/KNS-CL.4, PFKFB3, PL…	81	15789058	2005	Bulk	scTyper sigDB
Abbas.2005.blood.Immune:Normal cell:NK_cell	Abbas.2005.blood.Immune	Human	Normal	Blood	UBERON_0000178	Normal cell	Immune	Natural killer cell	NK_cell	Natural killer cell	CD244, CHST12, CLIC3, IVNS1ABP, KIR2DL1, KIR2DL2, KIR2DL4, KIR2DS2, KIR2DS5, KIR3DL1, KIR3DL2, KIR3DS1, KLRF1, NS1-BP, PTGDR, TGFBR1, YPEL1	17	15789058	2005	Bulk	scTyper sigDB
Abbas.2005.blood.Immune:Normal cell:Neutrophil	Abbas.2005.blood.Immune	Human	Normal	Blood	UBERON_0000178	Normal cell	Immune	Neutrophil	Neutrophil	Neutrophil	ABTB1, AMPD2, C5orf6, CCR3, CDA, CKLFSF2, CLC, CREB5, CTBS, DcR1, EST, FCGR2B, FCGR3B, FLJ10298, FPRL1, FRAT2, GPR27, GPR43, HSPA6, IL8RA, IL8RB, KIAA0779, KIAA1126, KRT23, LENG4, LENG5, MAD, MGC10500, MGC14126, MGC16353, MPPE1, MSCP, NCF4, NRBF-2, PHC2, PROK2, RALB, RNF141, SEC14L1, SEPX1, STX3A, TM4-B, VMP1, VNN2, XPO6	45	15789058	2005	Bulk	scTyper sigDB
Bartoschek.2018.BRCA.CAF:Cancer cell:cCAF	Bartoschek.2018.BRCA.CAF	Mouse	Breast Cancer (BRCA)	Breast	UBERON_0000310	Cancer cell	non-Immune	CAF subtype	cCAF	Cycling CAF	CCNA2, CEP55, MKI67, NUF2, TOP2A	5	30514914	2018	Single-cell	scTyper sigDB
Bartoschek.2018.BRCA.CAF:Cancer cell:dCAF	Bartoschek.2018.BRCA.CAF	Mouse	Breast Cancer (BRCA)	Breast	UBERON_0000310	Cancer cell	non-Immune	CAF subtype	dCAF	Developmental CAF	SCRG1, PDGFC, CITED4, COL4A6, COL4A5, SOX9, MIA, MIA-RAB4B, SOX10, COMP, GATA3, SPINT2, CLU, IL17B, SMOC1, CHAD, COL9A2, COL9A1, S100B, ITGA6	20	30514914	2018	Single-cell	scTyper sigDB
Bartoschek.2018.BRCA.CAF:Cancer cell:mCAF	Bartoschek.2018.BRCA.CAF	Mouse	Breast Cancer (BRCA)	Breast	UBERON_0000310	Cancer cell	non-Immune	CAF subtype	mCAF	Matrix CAF	MAFB, WNT11, AEBP1, FBLN1, OMD, SVEP1, CILP, EGR2, FBLN2, DCN, MFAP4, IGF1, SMOC2, LUM, MFAP5, VEGFC, BHLHE41, LOX, CXCL14, VCAN, LOXL1, CRABP1, CREG1, CREB3L1	24	30514914	2018	Single-cell	scTyper sigDB
Bartoschek.2018.BRCA.CAF:Cancer cell:vCAF	Bartoschek.2018.BRCA.CAF	Mouse	Breast Cancer (BRCA)	Breast	UBERON_0000310	Cancer cell	non-Immune	CAF subtype	vCAF	Vascular CAF	PDGFA, EPAS1, SPARCL1, KCNJ8, CD248, NID2, ITGA1, RBPMS, ANGPTL2, COL5A3, IL34, DES, MCAM, PDLIM1, MEOX2, COL4A2, NOTCH3, COL18A1, VTN, PDGFRB, COL4A1, ESAM, MEF2C, NR2F2	24	30514914	2018	Single-cell	scTyper sigDB
Bindea.2013.CRC:Normal cell:Mucosa	Bindea.2013.CRC	Human	Colorectal Cancer (CRC)	Colon	UBERON_0001155	Normal cell	non-Immune	Mucosa	Mucosa	Normal mucosa	TSPAN8, LGALS4, DCN, COL3A1, COL3A1, CEACAM5, TAGLN, KRT20, DCN, MYH11, FXYD3, ACTG2, MYLK, TPM1, CDH17, NFIB, MGP, SPARCL1, RGS5, MYH11, PPAP2B, COL3A1, IGFBP7, PPAP2B, CALD1, C1R, CALD1, AGR2, GNA11, HEPH, GNA11, GNG12, ADH1B, TPM1, CRIM1, FBLN1, IGFBP5, LAMA4, CAV1, WASL, CDH5, PDPN, VEGFC, FIGF	44	24138885	2013	Bulk	scTyper sigDB
Bindea.2013.CRC:Cancer cell:T_cell	Bindea.2013.CRC	Human	Colorectal Cancer (CRC)	Colon	UBERON_0001155	Cancer cell	Immune	T cell	T_cell	T cell	PRKCQ, CD3D, CD3G, CD28, LCK, TRAT1, PRKCQ, BCL11B, CD2, LCK, TRBC1, TRBC1, TRA@, ITM2A, SH2D1A, CD6, CD96, NCALD, GIMAP5, TRA@, CD3E, SKAP1, TRA@, TRA@	24	24138885	2013	Bulk	scTyper sigDB
Bindea.2013.CRC:Cancer cell:B_cell	Bindea.2013.CRC	Human	Colorectal Cancer (CRC)	Colon	UBERON_0001155	Cancer cell	Immune	B cell	B_cell	B cell	MS4A1, TCL1A, MS4A1, TCL1A, HLA-DOB, PNOC, KIAA0125, CD19, CR2, IGHG1, FCRL2, BLK, IGHG1, COCH, OSBPL10, IGHA1, TNFRSF17, ABCB4, BLNK, GLDC, MEF2C, MEF2C, IGHM, FAM30A, SPIB, BCL11A, GNG7, IGKC, CD72, MICAL3, BCL11A, BACH2, IGL@, CCR9, QRSL1, DTNB, HLA-DQA1, SCN3A, QRSL1, SLC15A2	40	24138885	2013	Bulk	scTyper sigDB
Bindea.2013.CRC:Cancer cell:Lymph_vessel	Bindea.2013.CRC	Human	Colorectal Cancer (CRC)	Colon	UBERON_0001155	Cancer cell	Immune	Lymph vessel	Lymph_vessel	Lymph vessel (thin-walled vessels (tubes) that carry lymph)	PDPN, VEGFC, FIGF	3	24138885	2013	Bulk	scTyper sigDB
Bindea.2013.CRC:Cancer cell:Blood_vessele	Bindea.2013.CRC	Human	Colorectal Cancer (CRC)	Colon	UBERON_0001155	Cancer cell	Immune	Blood_vessele	Blood_vessele	Blood vessele	CDH5	1	24138885	2013	Bulk	scTyper sigDB
Bindea.2013.CRC:Cancer cell:Dendritic_cell	Bindea.2013.CRC	Human	Colorectal Cancer (CRC)	Colon	UBERON_0001155	Cancer cell	Immune	Dendritic cell	Dendritic_cell	Dendritic cell	CD209, CCL17, HSD11B1, CCL13, CCL22, PPFIBP2, NPR1	7	24138885	2013	Bulk	scTyper sigDB
Bindea.2013.CRC:Cancer cell:Eosinophil	Bindea.2013.CRC	Human	Colorectal Cancer (CRC)	Colon	UBERON_0001155	Cancer cell	Immune	Eosinophil	Eosinophil	Eosinophil	IL5RA, KCNH2, TKTL1, IL5RA, EMR1, KCNH2, CCR3, ACACB, THBS1, GALC, TKTL1, RNU2, CLC, THBS1, HIST1H1C, CYSLTR2, HRH4, RNASE2, CAT, LRP5L, SYNJ1, SYNJ1, THBS4, GPR44, KBTBD11, HES1, ABHD2, TIPARP, SMPD3, MYO15B, TGIF1, RRP12, ACACB, IGSF2, HES1, RCOR3, EPN2, C9orf156, SIAH1, ACACB	40	24138885	2013	Bulk	scTyper sigDB
Bindea.2013.CRC:Cancer cell:Macrophage	Bindea.2013.CRC	Human	Colorectal Cancer (CRC)	Colon	UBERON_0001155	Cancer cell	Immune	Macrophage	Macrophage	Macrophage	MARCO, CXCL5, SCG5, SULT1C2, SULT1C2, MSR1, CTSK, PTGDS, COLEC12, GPC4, MSR1, PCOLCE2, CHIT1, PTGDS, KAL1, CLEC5A, GPC4, ME1, DNASE2B, CCL7, FN1, CD163, GM2A, SCARB2, BCAT1, BCAT1, RAI14, MSR1, COL8A2, CD163, APOE, CHI3L1, ATG7, CD84, FDX1, MS4A4A, SGMS1, EMP1, CYBB, CD68, PRG2, CTSG, TPSAB1, SLC18A2, TPSAB1, MS4A2, CPA3, TPSB2, TPSAB1, NM_003293, TPSAB1, MS4A2, TPSAB1, GATA2, HDC, LOH11CR2A, SIG…	204	24138885	2013	Bulk	scTyper sigDB
Bindea.2013.CRC:Cancer cell:Mast_cell	Bindea.2013.CRC	Human	Colorectal Cancer (CRC)	Colon	UBERON_0001155	Cancer cell	Immune	Mast cell	Mast_cell	Mast cell	PRG2, CTSG, TPSAB1, SLC18A2, TPSAB1, MS4A2, CPA3, TPSB2, TPSAB1, NM_003293, TPSAB1, MS4A2, TPSAB1, GATA2, HDC, LOH11CR2A, SIGLEC6, ELA2, LOH11CR2A, CMA1, SIGLEC6, PGDS, MLPH, ADCYAP1, SIGLEC6, SLC24A3, CALB2, SLC24A3, KIT, TAL1, ABCC4, PPM1H, MAOB, HPGD, SCG2, PTGS1, CEACAM8, MPO, NR0B1, LOC339524	40	24138885	2013	Bulk	scTyper sigDB
Bindea.2013.CRC:Cancer cell:Natural_killer_cell	Bindea.2013.CRC	Human	Colorectal Cancer (CRC)	Colon	UBERON_0001155	Cancer cell	Immune	Natural killer cell	Natural_killer_cell	Natural_killer_cell	LOC643313, GAGE2, ZNF747, XCL1, XCL2, AF107846, SLC30A5, NM_014114, MCM3AP, TBXA2R, CDC5L, LOC730096, FUT5, FGF18, MRC2, RP5-886K2.1, SPN, PSMD4, PRX, FZR1, ZNF205, AL080130, ZNF528, MAPRE3, BCL2, NM_017616, ARL6IP2, SPN, FZR1, PDLIM4, NM_014274, LDB3, ADARB1, SMEK1, TCTN2, TINAGL1, IGFBP5, ALDH1B1, NCR1, NCR1, NCR1	41	24138885	2013	Bulk	scTyper sigDB
Bindea.2013.CRC:Cancer cell:Neutrophil	Bindea.2013.CRC	Human	Colorectal Cancer (CRC)	Colon	UBERON_0001155	Cancer cell	Immune	Neutrophil	Neutrophil	Neutrophil	CSF3R, CYP4F3, VNN3, FPRL1, KCNJ15, MME, IL8RA, IL8RB, MME, FCGR3B, DYSF, KCNJ15, FCAR, FCAR, CEACAM3, FPRL1, HIST1H2BC, HPSE, FLJ11151, CREB5, S100A12, FCGR3B, TNFRSF10C, SLC22A4, KIAA0329, SLC25A37, BST1, FCAR, CEACAM3, CRISPLD2, TNFRSF10C, G0S2, SIGLEC5, CD93, MGAM, ALPL, FPR1, CD93, PDE4B, LILRB2	40	24138885	2013	Bulk	scTyper sigDB
Bindea.2013.CRC:Cancer cell:Malignant_cell	Bindea.2013.CRC	Human	Colorectal Cancer (CRC)	Colon	UBERON_0001155	Cancer cell	non-Immune	Malignant cell	Malignant_cell	Colorectal cancer cells (SW480 cell line)	KRT5, RBP1, TRIM29, DEFA5, BMP4, EEF1A2, VSNL1, ASPSCR1, IGF2, MFAP2, FGF3, S100A2, INHBB, JAG2, LOC89944, BAMBI, JAG2, BMP7, RPP25, RHOD, DHRS2, ITGB4, NTSR1, STRA6, SLC1A5, VSNL1, FKBP4, S100A3, TEAD4, KLK6, CCND1, SLC27A5, HOXA9, F12, LRFN4, NM_024609, SLC6A8, PCTK1, SLC6A8, KRT13	40	24138885	2013	Bulk	scTyper sigDB
Bindea.2013.CRC:Cancer cell:CD8_T_cell	Bindea.2013.CRC	Human	Colorectal Cancer (CRC)	Colon	UBERON_0001155	Cancer cell	Immune	T cell subtype	CD8_T_cell	CD8+ T cell	CD8B, CD8A, CD8B, PF4, PRR5, SF1, LIME1, DNAJB1, ARHGAP8, GZMM, SLC16A7, SFRS7, APBA2, C4orf15, LEPROTL1, ZFP36L2, GADD45A, ZFP36L2, MYST3, ZEB1, ZNF609, C12orf47, THUMPD1, VAMP2, ZNF91, ZNF22, TMC6, DNAJB1, FLT3LG, CDKN2AIP, TSC22D3, TBCC, RBM3, ABT1, C19orf6, CAMLG, PPP1R2, AES, KLF9, PRF1	40	24138885	2013	Bulk	scTyper sigDB
Bindea.2013.CRC:Cancer cell:Cytotoxic_T_cell	Bindea.2013.CRC	Human	Colorectal Cancer (CRC)	Colon	UBERON_0001155	Cancer cell	Immune	T cell subtype	Cytotoxic_T_cell	Cytotoxic T cell	KLRD1, KLRF1, GNLY, GNLY, CTSW, KLRB1, KLRD1, KLRK1, NKG7, GZMH, KLRD1, SIGIRR, ZBTB16, RUNX3, APOL3, RORA, APBA2, SIGIRR, WHDC1L1, DUSP2, GZMA	21	24138885	2013	Bulk	scTyper sigDB
Bindea.2013.CRC:Cancer cell:T_helper_cell	Bindea.2013.CRC	Human	Colorectal Cancer (CRC)	Colon	UBERON_0001155	Cancer cell	Immune	T cell subtype	T_helper_cell	T helper cell	ICOS, LRBA, ITM2A, FAM111A, PHF10, NUP107, SEC24C, NAP1L4, BATF, ASF1A, FRYL, FUSIP1, TRA@, TRA@, RPA1, UBE2L3, ANP32B, DDX50, C13orf34, PPP2R5C, SLC25A12, ATF2, CD28, GOLGA8A	24	24138885	2013	Bulk	scTyper sigDB
Bindea.2013.CRC:Cancer cell:Central_memory_T_cell	Bindea.2013.CRC	Human	Colorectal Cancer (CRC)	Colon	UBERON_0001155	Cancer cell	Immune	T cell subtype	Central_memory_T_cell	Central memory T cell	CDC14A, ATM, USP9Y, PCNX, ATM, FOXP1, KLF12, ST3GAL1, INPP4B, CASP8, MLL, PCM1, RP11-74E24.2, PHC3, NFATC3, LOC202134, TIMM8A, ATF7IP, REPS1, PSPC1, RPP38, HNRPH1, STX16, CYLD, SNRPN, TRAF3IP3, NEFL, POLR2J2, AQP3, CG030, PDXDC2, CLUAP1, DOCK9, CYorf15B, CREBZF, CEP68, TXK, SLC7A6, FYB, MAP3K1	40	24138885	2013	Bulk	scTyper sigDB
Bindea.2013.CRC:Cancer cell:Effector_memory_T_cell	Bindea.2013.CRC	Human	Colorectal Cancer (CRC)	Colon	UBERON_0001155	Cancer cell	Immune	T cell subtype	Effector_memory_T_cell	Effector memory T cell	TRA, PRKY, VIL2, GDPD5, CCR2, MEFV, C7orf54, FLI1, TBC1D5, DDX17, AKT3, EWSR1, TBCD, CCR2, NFATC4, LTK	16	24138885	2013	Bulk	scTyper sigDB
Bindea.2013.CRC:Cancer cell:Follicular_helper_T_cell	Bindea.2013.CRC	Human	Colorectal Cancer (CRC)	Colon	UBERON_0001155	Cancer cell	Immune	T cell subtype	Follicular_helper_T_cell	Follicular helper (Tfh) T cell	CHI3L2, CXCL13, MYO7A, CHGB, MYO7A, ICA1, HEY1, CDK5R1, ST8SIA1, PDCD1, BLR1, KIAA1324, PVALB, ICA1, TSHR, C18orf1, HEY1, TOX, BLR1, SLC7A10, SMAD1, POMT1, PASK, MKL2, PTPN13, PASK, KCNK5, C18orf1, ZNF764, MAF, MYO6, SIRPG, THADA, THADA, MAGEH1, B3GAT1, MAF, SH3TC1, HIST1H4K, STK39	40	24138885	2013	Bulk	scTyper sigDB
Bindea.2013.CRC:Cancer cell:Gamma_delta_T_cell	Bindea.2013.CRC	Human	Colorectal Cancer (CRC)	Colon	UBERON_0001155	Cancer cell	Immune	T cell subtype	Gamma_delta_T_cell	Gamma delta T cell	TRD, TARP, C1orf61, TRGV9, CD160, TARP, FEZ1	7	24138885	2013	Bulk	scTyper sigDB
Bindea.2013.CRC:Cancer cell:T_helper1_cell	Bindea.2013.CRC	Human	Colorectal Cancer (CRC)	Colon	UBERON_0001155	Cancer cell	Immune	T cell subtype	T_helper1_cell	T helper 1 (Th1) cell	IFNG, LTA, APBB2, DOK5, IL12RB2, APBB2, APOD, ZBTB32, CD38, CSF2, CTLA4, CD70, DPP4, EGFL6, BST2, DUSP5, LRP8, IL22, DGKI, CCL4, DPP4, GGT1, LRRN3, SYNGR3, ATP9A, BTG3, CMAH, HBEGF, SGCB	29	24138885	2013	Bulk	scTyper sigDB
Bindea.2013.CRC:Cancer cell:T_helper2_cell	Bindea.2013.CRC	Human	Colorectal Cancer (CRC)	Colon	UBERON_0001155	Cancer cell	Immune	T cell subtype	T_helper2_cell	T helper2 (Th2) cell	PMCH, AHI1, PTGIS, AHI1, CXCR6, EVI5, AHI1, IL26, MB, NEIL3, GSTA4, PHEX, SMAD2, CENPF, ANK1, ADCY1, AI582773, LAIR2, SNRPD1, CXCR6, MICAL2, DHFR, SMAD2, WDHD1, BIRC5, DHFR, SLC39A14, HELLS, LIMA1, CDC25C, CDC7, GATA3	32	24138885	2013	Bulk	scTyper sigDB
Bindea.2013.CRC:Cancer cell:T_helper17_cell	Bindea.2013.CRC	Human	Colorectal Cancer (CRC)	Colon	UBERON_0001155	Cancer cell	Immune	T cell subtype	T_helper17_cell	T helper17 (Th17) cell	IL17A, IL17A, IL17RA, RORC	4	24138885	2013	Bulk	scTyper sigDB
Bindea.2013.CRC:Cancer cell:Regulatory_T_cell	Bindea.2013.CRC	Human	Colorectal Cancer (CRC)	Colon	UBERON_0001155	Cancer cell	Immune	T cell subtype	Regulatory_T_cell	Regulatory T (Treg) cell	FOXP3	1	24138885	2013	Bulk	scTyper sigDB
Bindea.2013.CRC:Cancer cell:Immature_dendritic_cell	Bindea.2013.CRC	Human	Colorectal Cancer (CRC)	Colon	UBERON_0001155	Cancer cell	Immune	Dendritic cell subtype	Immature_dendritic_cell	Immature dendritic cell (iDC)	CD1B, VASH1, F13A1, CD1E, MMP12, FABP4, CLEC10A, SYT17, MS4A6A, CTNS, GUCA1A, CARD9, CD1E, ABCG2, CD1A, PPARG, RAP1GAP, SLC7A8, GSTT1, NM_021941, FZD2, CSF1R, HS3ST2, CH25H, LMAN2L, SLC26A6, BLVRB, NUDT9, PREP, TM7SF4, TACSTD2, CD1C	32	24138885	2013	Bulk	scTyper sigDB
Bindea.2013.CRC:Cancer cell:Activated_dendritic_cell	Bindea.2013.CRC	Human	Colorectal Cancer (CRC)	Colon	UBERON_0001155	Cancer cell	Immune	Dendritic cell subtype	Activated_dendritic_cell	Activated dendritic cell (aDC)	CCL1, EBI3, INDO, LAMP3, OAS3	5	24138885	2013	Bulk	scTyper sigDB
Bindea.2013.CRC:Cancer cell:Plasmacytoid_dendritic_cell	Bindea.2013.CRC	Human	Colorectal Cancer (CRC)	Colon	UBERON_0001155	Cancer cell	Immune	Dendritic cell subtype	Plasmacytoid_dendritic_cell	Plasmacytoid dendritic cell	IL3RA	1	24138885	2013	Bulk	scTyper sigDB
Bindea.2013.CRC:Cancer cell:Natural_killer_CD56bright_cell	Bindea.2013.CRC	Human	Colorectal Cancer (CRC)	Colon	UBERON_0001155	Cancer cell	Immune	Natural killer subtype	Natural_killer_CD56bright_cell	Natural killer CD56bright cell	DUSP4, RRAD, XCL1, PLA2G6, PLA2G6, NIBP, FOXJ1, DUSP4, PLA2G6, MADD, BG255923, MPPED1, MUC3B	13	24138885	2013	Bulk	scTyper sigDB
Bindea.2013.CRC:Cancer cell:Natural_killer_CD56dim_cell	Bindea.2013.CRC	Human	Colorectal Cancer (CRC)	Colon	UBERON_0001155	Cancer cell	Immune	Natural killer subtype	Natural_killer_CD56dim_cell	Natural killer CD56dim cell	KIR3DL2, KIR3DL2, SPON2, KIR2DL3, GZMB, KIR3DS1, KIR3DL1, FLJ20699, TMEPAI, KIR3DL2, IL21R, KIR3DL2, KIR3DL3, KIR2DS5, KIR2DS2, GTF3C1, KIR2DS1, EDG8	18	24138885	2013	Bulk	scTyper sigDB
Chiang.2008.HCC.subtype:Cancer cell:CTNNB1_class_up	Chiang.2008.HCC.subtype	Human	Hepatocellular Carcinoma (HCC)	Liver	UBERON_0002107	Cancer cell	non-Immune	Molecular subtype	CTNNB1_class_up	Top 200 for up-regulated CTNNB1 class (among the tumors)	AMACR, C6orf97, CGI-116, FLJ14213, GLUL, PANX1, ZNRF3, rotiri, FLJ11151, FRMD3, C20orf142.2, SLC1A2, MERTK, CTNNBL1, DNCI1, SLC5A6, TNFRSF19, C20orf155, NKD1.shed1, NKD1, ALDH3A1, LGR5, CDC14B, RHBG, FLJ25530, TBX3, SLC22A11, SPARCL1, EPHB2, AXIN2, HSDL2, CDK6, NEK3, SLC13A3, INSIG2, REG3A, PHYHIPL, ASPSCR1, CYP1A1, TTC9, MGC16169, TRIB2, FAM8A1, ITPR2.2, PRG-3, FLJ13946, BMP4, shorgor, PREB, HAB…	200	18701503	2008	Bulk	scTyper sigDB
Chiang.2008.HCC.subtype:Cancer cell:CTNNB1_class_down	Chiang.2008.HCC.subtype	Human	Hepatocellular Carcinoma (HCC)	Liver	UBERON_0002107	Cancer cell	non-Immune	Molecular subtype	CTNNB1_class_down	Top 200 for dn-regulated CTNNB1 class (among the tumors)	HAL, FURIN, C20orf59, GLDC, haso, NAV2, SLPI, 06-Sep, dufa.shed1, KIBRA.shed4, ATP2B2, MAP3K5, VNN1, MGLL, LOC388610, AMIGO2, C9orf150, TMEM45A, UGCG, teku, FLJ31978, NCALD, RDH12, LOC91461, C20orf74.shed1, C8orf47, CYFIP2, TIMP1, STAT4, LISCH7, MAL2, FLJ20647, MCC, FLJ39501, FGFR2, MYO1E, LGALS3, ACSL4, KCNT2, TNFSF13B, DCPS, TPST1, zawobo, SLC15A1, RAB27A, HPGD, ACP5, HABP2, SDSL, VNN2, CRP, BA…	200	18701503	2008	Bulk	scTyper sigDB
Chiang.2008.HCC.subtype:Cancer cell:Proliferation_class_up	Chiang.2008.HCC.subtype	Human	Hepatocellular Carcinoma (HCC)	Liver	UBERON_0002107	Cancer cell	non-Immune	Molecular subtype	Proliferation_class_up	Top 200 for up-regulated proliferation class (among the tumors)	LOC388610, C10orf3, SPHK1, DEPDC1B, PIGAP1, AURKB, MAPK13, KIF23, MMD, FBXO5, rerkar, LRRC1, choybuby, KIF11, ASRGL1, ZNF532, TTK, SLC1A5, UBE2C, BUB1B, CENPE, MKI67, FLJ10719, CENPF, ARID3A, CDC6, SHCBP1, SYNJ2, CDCA1, IPW.2, CCNE1, ETV4, SGOL2, zf-C2H2.20, LMNB1, toki, 03-Mar, BARD1, LOC120376, KIF4A, PRKCD, HELLS.shed3, SMC4L1, ANLN, TMEM51, DKFZp762E1312, CDCA5, ECT2, KIF2C, AFP, HCAP-G, CCNA…	200	18701503	2008	Bulk	scTyper sigDB
Chiang.2008.HCC.subtype:Cancer cell:Proliferation_class_down	Chiang.2008.HCC.subtype	Human	Hepatocellular Carcinoma (HCC)	Liver	UBERON_0002107	Cancer cell	non-Immune	Molecular subtype	Proliferation_class_down	Top 200 for dn-regulated proliferation class (among the tumors)	CES2, CYP8B1, GLYAT, AQP9, DCXR, ABCB4, SLC10A1, kobee, HPD, FLJ20581, DAO, AR, ABCA6, GYS2, TMEM7, HSD11B1, CYP4F11, HNF4A.1, LDHD, FMO3, CYP4F2, PFKFB1, MASP2, ECHDC2, MAT1A, FMO4, APOA5, LOC388503, BAAT, AFM, EHHADH, LOC91614, RPIB9, SCP2, SEC14L2, BHMT2, APOC2andAPOC4, C8A, ADH1A, ACADL, SERPINC1, SRD5A1, DHTKD1, pleejy, LONP, CCL16, GCDH, ALDH6A1, KCNJ8, CTH, SULT2A1, ABCB11, ECM2, F12, PIPO…	200	18701503	2008	Bulk	scTyper sigDB
Chiang.2008.HCC.subtype:Cancer cell:Interferon_class_up	Chiang.2008.HCC.subtype	Human	Hepatocellular Carcinoma (HCC)	Liver	UBERON_0002107	Cancer cell	non-Immune	Molecular subtype	Interferon_class_up	All genes for up-regulated interferon class (among the tumors)	STAT1, FCGR2B, CALCRL, KLRB1, ALOX5AP, ISG15, KMO, MS4A4A, GPR65, IFI6, SLC38A4, SERPINA7, APOF, PLA2G2A, zawobo, HPGD, ACSL4, KCNT2, TDO2, FCGR3A, SLC12A2, EVI2A, MOXD1, GOT1, HLA-DQA1.1, NNMT, PRAMEF10, IFI27	28	18701503	2008	Bulk	scTyper sigDB
Chiang.2008.HCC.subtype:Cancer cell:Interferon_class_down	Chiang.2008.HCC.subtype	Human	Hepatocellular Carcinoma (HCC)	Liver	UBERON_0002107	Cancer cell	non-Immune	Molecular subtype	Interferon_class_down	All genes for dn-regulated interferon class (among the tumors)	yoha, CDC14B.shed1, HSDL2.shed2, ONECUT2, barzu, blerky, FLJ39653, narroby, dusmaby, karara, kerswerby, baflybu, ZNRF3, ACOX1.shed2, BTNL9.shed2, swabley, TRPM7.shed1, yurero, C20orf155.shed2, Transposase_22.2, yayuro, hutura, LOC284058.shed1, ACPL2, smeesnorby, kehe, polor, zf-BED.0, teesar, sposkuby, GRB10.shed1, SLAC2-B, LOC440994.shed5, ADM, USP54, plybla, LGR5, porza, DAAM1, FLJ32009, KIAA08…	94	18701503	2008	Bulk	scTyper sigDB
Chiang.2008.HCC.subtype:Cancer cell:Chr7_polysomy_class_up	Chiang.2008.HCC.subtype	Human	Hepatocellular Carcinoma (HCC)	Liver	UBERON_0002107	Cancer cell	non-Immune	Molecular subtype	Chr7_polysomy_class_up	All genes for up-regulated chromosome 7 polysomy class (among the tumors)	COBL, FNDC5, ARMC6, CLDN15, MAD1L1, MGC50844, POLD2, GARNL3, TM6SF2andHAPL, rylar, zorko, smeymoy, ADCY1, EPHA1, lyry, ZNF38, GCGR, GLCCI1, PRKAG2, LAMB3, TRIM35, DKFZP586B1621, noyfu, MFSD2, PEPD, WNK3, MAGEB2, ICA1, LOC388227, FBXO2, LOC255167, ADAMTS17, PRSS8, sanera, C14orf68, FLJ90586, CRYAA, POR, TMEM16A, moyaru, POT1, CLDN3, FLJ14981, CHN2, RHOU, ELAVL1, FCGRT, C22orf1.1, CROT, MOGAT3, CYP…	93	18701503	2008	Bulk	scTyper sigDB
Chiang.2008.HCC.subtype:Cancer cell:Chr7_polysomy_class_down	Chiang.2008.HCC.subtype	Human	Hepatocellular Carcinoma (HCC)	Liver	UBERON_0002107	Cancer cell	non-Immune	Molecular subtype	Chr7_polysomy_class_down	All genes for up-regulated chromosome 7 polysomy class (among the tumors)	RCN1, SERPINB1, MOBKL1A, GPX2, PHACTR2, ROBO1, GNL3, BAMBI, PLOD2, zoly, C10orf38, AACS, LASS6, CARD6, SLC38A1, FLJ11259, LOC152831, P2RX5, DDEF1, nawsnoybu, PAG1, LOC401466, dukarbo, STOX2.1, SLC16A7, sleybo, munira, RHOBTB1, AKR1B10, starzarby, HOMER1	31	18701503	2008	Bulk	scTyper sigDB
Costea.2013.OSCC.CAF:Normal cell:NF	Costea.2013.OSCC.CAF	Human	Oral Squamous Cell Carcinoma (OSCC)	Head and neck	UBERON_0000167	Normal cell	non-Immune	Fibroblast	NF	CAF vs. normal fibroblasts	FAM162B, TMEM176B, GDF10, FAM19A5, CLIC6, TMEM176A, MAP7, PTGER3, CXCL14, IGFBP2, MMP27, ATRNL1, SLC27A6, MN1, ENTPD1, SLITRK5, GPC3, C8ORF4, GPR133, RRAGD, ROBO2, EGFL6, SPON1, COL6A6, NAP1L2, 10-SEP, THBS4, CORIN, CTSC, APCDD1, ENTPD3, INMT, MCOLN3, PAX3, TRPM3, ITIH5, SEMA4D, ST6GALNAC3, RSPO1, LOC400043, RASSF2, AQP1, RGS7, ISM1, LPAR1, FSTL5, SLC12A7, MYO3B, TSTD1, TNFRSF11B, ALDH1A1, RGS5, …	245	23598279	2013	Bulk	scTyper sigDB
Costea.2013.OSCC.CAF:Cancer cell:CAF	Costea.2013.OSCC.CAF	Human	Oral Squamous Cell Carcinoma (OSCC)	Head and neck	UBERON_0000167	Cancer cell	non-Immune	CAF	CAF	CAF vs. normal fibroblasts	MFAP5, COL15A1, CHI3L1, CADPS, SRGN, IGFBP3, EDIL3, PSPHL, RAB27B, WISP2, EVI2A, RXFP1, COL11A1, ASPN, TAGLN, TMEM132B, SLC6A15, KCND2, MAB21L2, PPAPDC1A, NPTX2, THBD, FN1, SULF1, CSTA, KRTAP1-5, C11ORF41, SERPINB7, BEX1, ODZ3, PMEPA1, SCG2, KCNE4, ENPEP, TIAM1, GPC6, SORBS2, TACSTD2, DSP, STMN2, PKIA, BCAT1, TES, VAT1L, HMCN1, CRISPLD1, KBTBD10, RNF182, SHISA2, LOC554202, ASB5, C5ORF13, SERPINI1…	230	23598279	2013	Bulk	scTyper sigDB
Costea.2013.OSCC.CAF:Cancer cell:CAF_D	Costea.2013.OSCC.CAF	Human	Oral Squamous Cell Carcinoma (OSCC)	Head and neck	UBERON_0000167	Cancer cell	non-Immune	CAF subtype	CAF_D	CAF of divergent expression pattern (CAF-D) vs. closer to normal fibroblasts (CAF-N)	SERPINB6, SLC14A1, PSPHL, ID4, CHL1, DNER, IRX5, PAX3, TM4SF1, SORBS2, IL24, ALX1, SLC16A6, NR4A2, MCTP2, RPS4Y1, DDX3Y, EIF1AY, LOC387895, PCSK1, MMP10, IL11, ASB5, PTGS2, LOC283070, PLAT, CADM1, TMEM100, NDP, COX6A1, PTHLH, MASP1, AG2, PCDH10, PGM2L1, FGF7, KYNU, RASD1, NRP2, FZD8, COL10A1, SERPINI1, EPHA5, PAQR5, CTTNBP2, BDKRB1, LRRN3, PPAPDC1A, CRISPLD1, ERMN, SNAP25, SFRP4, PRSS35, SRGN, CA…	108	23598279	2013	Bulk	scTyper sigDB
Costea.2013.OSCC.CAF:Cancer cell:CAF_N	Costea.2013.OSCC.CAF	Human	Oral Squamous Cell Carcinoma (OSCC)	Head and neck	UBERON_0000167	Cancer cell	non-Immune	CAF subtype	CAF_N	CAF of divergent expression pattern (CAF-D) vs. closer to normal fibroblasts (CAF-N)	RGS7, XIST, ASPA, NETO1, SYNPO2, COL4A5, ROBO2, SSTR1, LOC400043, TMEM176B, OMG, CXCL12, CYR61, CD36, ADCY1, RSPO3, NEDD9, FMO1, FRZB, HPS3, NR2F1, HSPB8, PDGFD, CXCL1, PLCXD3, DACH1, SEPT10, EFEMP1, ZBTB24, CNTN3, FGF5, FMOD, HAS2, OSR1, RGMB, REPS2, MCTP1, PLXDC1, F3, TMEM176A, INMT, ENPP2, RAP1GAP2, PRRG3, OSR2, SNCA, APOE, TRHDE, KIT, GNPAT, KCNMB2, DPP4, TBX15, TBX1, EBF2, INPP4B, MMP27, EPB…	71	23598279	2013	Bulk	scTyper sigDB
Elyada.2019.PDAC.CAF:Cancer cell:iCAF	Elyada.2019.PDAC.CAF	Human	Pancreatic Ductal Adenocarcinoma (PDAC)	Pancreas	UBERON_0001264	Cancer cell	non-Immune	CAF subtype	iCAF	inflammatory CAF	C3, DUSP1, FBLN1, LMNA, CLU, CCDC80, MYC, EFEMP1, HAS1, NR4A1, CFD, ANXA1, CXCL12, FGF7, KLF4, EMP1, GPRC5A, SRPX, MT2A, MEDAG, IGF1, MGST1, MCL1, CEBPD, S100A10, UAP1, TNXB, CEBPB, PNRC1, SOCS3, PTGDS, FOSB, NFKBIA, CXCL2, THBS1, CCL2, OGN, GSN, DPT, PLA2G2A, NAMPT, ITM2A, RGCC, JUND, NNMT, ZFP36, PIM1, CPE, GFPT2, SOD2, KDM6B, FSTL1, FBLN2, NR4A3, MFAP5, ABL2, SGK1, CILP, UGDH, FBLN5, ADAMTS1, …	84	31197017	2019	Single-cell	scTyper sigDB
Elyada.2019.PDAC.CAF:Cancer cell:myCAF	Elyada.2019.PDAC.CAF	Human	Pancreatic Ductal Adenocarcinoma (PDAC)	Pancreas	UBERON_0001264	Cancer cell	non-Immune	CAF subtype	myCAF	myofibroblastic CAF	MYL9, CALD1, MMP11, HOPX, BGN, IGFBP7, TPM2, CTHRC1, ACTA2, TAGLN, INHBA, COL10A1, TPM1, POSTN, GRP, CST1	16	31197017	2019	Single-cell	scTyper sigDB
Guo.2018.NSCLC.TIL.Feature:Cancer cell:Naive_T_cell	Guo.2018.NSCLC.TIL.Feature	Human	Non-small cell lung carcinoma (NSCLC)	Lung	UBERON_0002048	Cancer cell	Immune	T cell subtype	Naive_T_cell	Naive T cell	SELL, TCF7, LEF1, CCR7	4	29942094	2018	Single-cell	scTyper sigDB
Guo.2018.NSCLC.TIL.Feature:Cancer cell:Regulatory_T_cell	Guo.2018.NSCLC.TIL.Feature	Human	Non-small cell lung carcinoma (NSCLC)	Lung	UBERON_0002048	Cancer cell	Immune	T cell subtype	Regulatory_T_cell	Regulatory T (Treg) cell	IL2RA, FOXP3, IKZF2	3	29942094	2018	Single-cell	scTyper sigDB
Guo.2018.NSCLC.TIL.Subtype:Cancer cell:T_CD8_exhausted	Guo.2018.NSCLC.TIL.Subtype	Human	Non-small cell lung carcinoma (NSCLC)	Lung	UBERON_0002049	Cancer cell	Immune	T cell subtype	T_CD8_exhausted	Exhausted CD8+ T cell	HAVCR2, CXCL13, CCL3, SIRPG, IFNG, TIGIT, GZMB, PDCD1, PARK7, TNFRSF9, ACP5, CTLA4, RBPJ, MIR155, CXCR6, CD27, FKBP1A, BST2, TPI1, MIR155HG, PTTG1, CD63, SAMSN1, RGS1, CD27-AS1, ITGAE, MIR4632, HLA-DRA, IGFLR1, KRT86, ENTPD1, DUSP4, SIT1, TOX, PHLDA1, CCND2, GPR25, LAYN, PRDX5, SARDH, FASLG, MIR3917, ANXA5, CTSD, PDIA6, RANBP1, FKBP1A-SDCBP2, COTL1, TNFRSF1B, IDH2, CD38, CD82, LAG3, MIR497HG, APO…	90	29942094	2018	Single-cell	scTyper sigDB
Guo.2018.NSCLC.TIL.Subtype:Cancer cell:T_CD4_exhausted	Guo.2018.NSCLC.TIL.Subtype	Human	Non-small cell lung carcinoma (NSCLC)	Lung	UBERON_0002049	Cancer cell	Immune	T cell subtype	T_CD4_exhausted	Exhausted CD4+ T cell	CXCL13, PDCD1, ALOX5AP, FKBP5, RBPJ, NR3C1, ID2, ITM2A, CCL4, LRMP, RNF19A, MTHFD2, IFNG, YWHAQ, BHLHE40-AS1, SMCO4, RGS2, RGS1, IL6ST, TOX, BTLA, CD200, ZBED2, TNFSF8, CTLA4, LINC00892, SNX9, COTL1, ITPR1, DUSP4, MYO7A, NAP1L4, IL21, LIMS1, CREG1, SRGN, DTHD1, PTPN13, TMEM243	39	29942094	2018	Single-cell	scTyper sigDB
Guo.2018.NSCLC.TIL.Subtype:Cancer cell:Suppressive_regulatory_T_cell	Guo.2018.NSCLC.TIL.Subtype	Human	Non-small cell lung carcinoma (NSCLC)	Lung	UBERON_0002049	Cancer cell	Immune	T cell subtype	Suppressive_regulatory_T_cell	Suppressive regulatory T (Treg) cell	CCR8, CXCR6, TNFRSF18, IL1R2, CTSC, TNFRSF9, APOBEC3C, CXCR3, BATF, IFI6, TPI1, CD82, TNFRSF4, DNPH1, CST7, BST2, FKBP1A, RHOC, ICOS, DUSP4, LAYN, COX5A, CCND2, MAGEH1, IGFLR1, COMMD3, SLAMF1, GALM, SDC4, MIR497HG, TYMP, CTLA4, FOXP3, SH2D2A, PKM, IFI35, PHTF2, IL2RA, STAT3, IL2RB, VDR, VCP, EBI3, PTPN7, GLRX, BCL2L1, MX1, PRDX3, ACP5, SIRPG, PTTG1, SCO2, PSMB6, CD79B, ISG15, MRPS6, RHOG, SAT1, C…	404	29942094	2018	Single-cell	scTyper sigDB
Guo.2018.NSCLC.TIL.Subtype:Cancer cell:Activated_regulatory_T_cell	Guo.2018.NSCLC.TIL.Subtype	Human	Non-small cell lung carcinoma (NSCLC)	Lung	UBERON_0002049	Cancer cell	Immune	T cell subtype	Activated_regulatory_T_cell	Activated regulatory T (Treg) cell	TNFRSF9, IL1R2, CCR8, LGALS1, TNFRSF18, CST7, TNFRSF4, ZBTB32, BST2, DNPH1, LAYN, PARK7, APOBEC3C, IL21R-AS1, ICOS, APOBEC3G, CCND2, SERPINB9, BCL2L1, SYNGR2, HSPB1, PSMC3, CD177, HSPA5, LAIR2, DUSP4, CRADD, IL21R, MIR3656, SDC4, MAP2K3, EBI3, GCNT1, CXCR6, PDIA6, PTTG1, SLC25A3, TXN, PRF1, ENTPD1, DYNLL1, TYMP, TRAF1, MIR4632, VDAC1, LGALS3, PPA1, NDUFA12, VDR, NDUFS6, ATP1B3, ATP6V1C2, NME1, GN…	260	29942094	2018	Single-cell	scTyper sigDB
Jerby_Arnon.2018.MEL:Cancer cell:B_cell	Jerby_Arnon.2018.MEL	Human	Melanoma (MEL)	Undefined	NA	Cancer cell	Immune	B cell	B_cell	B cell	BLK, CD19, CD2, CD22, CD40, CD5, CD69, CD70, CD79A, CD79B, CD80, CD86, CD93, FCER2, MS4A1, PAX5, PDCD1, SDC1, TNFRSF13B, TNFRSF13C, TNFRSF9, TNFSF4	22	30388455	2018	Single-cell	scTyper sigDB
Jerby_Arnon.2018.MEL:Cancer cell:Endothelial_cell	Jerby_Arnon.2018.MEL	Human	Melanoma (MEL)	Undefined	NA	Cancer cell	Immune	Endothelial cell	Endothelial_cell	Endothelial cell	CD34, CDH5, ENG, FLT4, ICAM1, ITGB3, KDR, MCAM, PECAM1, PROCR, SELE, TEK, VCAM1, VWF	14	30388455	2018	Single-cell	scTyper sigDB
Jerby_Arnon.2018.MEL:Cancer cell:Stromal_cell	Jerby_Arnon.2018.MEL	Human	Melanoma (MEL)	Undefined	NA	Cancer cell	Both	Stromal cell	Stromal_cell	Stromal cell	ICAM1, ICAM2, ICAM3, ITGA4, ITGB1, KIT, MADCAM1, MME, MMP1, MMP2, MMP9, PDGFRA, PDGFRB, PECAM1, THY1, TIMP1, TIMP2, TLR1, TLR2, TLR3, TLR4, VCAM1	22	30388455	2018	Single-cell	scTyper sigDB
Jerby_Arnon.2018.MEL:Cancer cell:Red_blood_cell	Jerby_Arnon.2018.MEL	Human	Melanoma (MEL)	Undefined	NA	Cancer cell	Immune	Red blood cell (erythrocyte)	Red_blood_cell	Red blood cell (erythrocyte)	CD24, GYPA, PTPRC	3	30388455	2018	Single-cell	scTyper sigDB
Jerby_Arnon.2018.MEL:Cancer cell:Myeloid_dendritic_cell	Jerby_Arnon.2018.MEL	Human	Melanoma (MEL)	Undefined	NA	Cancer cell	Immune	Myeloid dendritic cell	Myeloid_dendritic_cell	Myeloid dendritic cell	CCR7, CD1A, CD1B, CD1C, CD207, CD209, CD4, CD40, CD80, CD83, CD86, CMKLR1, DCX, ITGA4, ITGAM, ITGAX, LY75, NRP1, PDCD1LG2	19	30388455	2018	Single-cell	scTyper sigDB
Jerby_Arnon.2018.MEL:Cancer cell:Basophil	Jerby_Arnon.2018.MEL	Human	Melanoma (MEL)	Undefined	NA	Cancer cell	Immune	Basophil	Basophil	Basophil	ANPEP, CCR3, CD44, CD63, CD69, ENPP3, ICAM1, IL3RA, LAMP1, TLR4	10	30388455	2018	Single-cell	scTyper sigDB
Jerby_Arnon.2018.MEL:Cancer cell:Eosinophil	Jerby_Arnon.2018.MEL	Human	Melanoma (MEL)	Undefined	NA	Cancer cell	Immune	Eosinophil	Eosinophil	Eosinophil	C3AR1, C5AR1, CCR1, CCR3, CD244, CD52, CD53, CXCR3, FCER2, FUT4, IL9R, ITGA4, LAIR1, PTGDR2, S100A9, SIGLEC10, SIGLEC8	17	30388455	2018	Single-cell	scTyper sigDB
Jerby_Arnon.2018.MEL:Cancer cell:Mast_cell	Jerby_Arnon.2018.MEL	Human	Melanoma (MEL)	Undefined	NA	Cancer cell	Immune	Mast cell	Mast_cell	Mast cell	ENPP3, KIT	2	30388455	2018	Single-cell	scTyper sigDB
Jerby_Arnon.2018.MEL:Cancer cell:Macrophage	Jerby_Arnon.2018.MEL	Human	Melanoma (MEL)	Undefined	NA	Cancer cell	Immune	Macrophage	Macrophage	Macrophage	CCR5, CD14, CD163, CD33, CD68, CD80, CD86, CSF1R, ENG, FCGR1A, FUT4, ITGAL, ITGAM, ITGAX, LAMP2, LILRB4, TLR2, TLR4	18	30388455	2018	Single-cell	scTyper sigDB
Jerby_Arnon.2018.MEL:Cancer cell:Myeloid_derived_suppressor_cell	Jerby_Arnon.2018.MEL	Human	Melanoma (MEL)	Undefined	NA	Cancer cell	Immune	Myeloid-derived suppressor cell	Myeloid_derived_suppressor_cell	Myeloid-derived suppressor cell	CCR7, CD1A, CD1B, CD1C, CD207, CD209, CD4, CD40, CD80, CD83, CD86, CMKLR1, HLA-DOA, HLA-DOB, HLA-DRA, HLA-DRB1, HLA-DRB5, HLA-DRB6, ITGA4, ITGAM, ITGAX, LY75, NRP1, PDCD1LG2	24	30388455	2018	Single-cell	scTyper sigDB
Jerby_Arnon.2018.MEL:Cancer cell:Megakaryocyte	Jerby_Arnon.2018.MEL	Human	Melanoma (MEL)	Undefined	NA	Cancer cell	Immune	Megakaryocyte	Megakaryocyte	Megakaryocyte	CD9, GP1BA, ITGA2B, ITGAV, ITGB3, PECAM1, SELP	7	30388455	2018	Single-cell	scTyper sigDB
Jerby_Arnon.2018.MEL:Cancer cell:Natural_killer_cell	Jerby_Arnon.2018.MEL	Human	Melanoma (MEL)	Undefined	NA	Cancer cell	Immune	Natural killer cell	Natural_killer_cell	Natural killer cell	B3GAT1, CD244, CD69, IL2RB, ITGA2, ITGAM, ITGAX, KLRA1, KLRB1, KLRD1, KLRK1, NCAM1, NCR1, NKG2, SIGLEC7, SLAMF6, SLAMF7	17	30388455	2018	Single-cell	scTyper sigDB
Jerby_Arnon.2018.MEL:Cancer cell:Neutrophil	Jerby_Arnon.2018.MEL	Human	Melanoma (MEL)	Undefined	NA	Cancer cell	Immune	Neutrophil	Neutrophil	Neutrophil	ANPEP, C5AR1, CD14, CD33, CEACAM8, CSF3R, CXCR1, CXCR2, FCGR1A, FUT4, ITGAM, ITGAX, MME, PECAM1, SELL, TLR2	16	30388455	2018	Single-cell	scTyper sigDB
Jerby_Arnon.2018.MEL:Cancer cell:CAF	Jerby_Arnon.2018.MEL	Human	Melanoma (MEL)	Undefined	NA	Cancer cell	Immune	CAF	CAF	CAF	COL1A1, COL1A2, COL6A1, COL6A2, COL6A3, DCN, FAP, THY1	8	30388455	2018	Single-cell	scTyper sigDB
Jerby_Arnon.2018.MEL:Cancer cell:Platelet	Jerby_Arnon.2018.MEL	Human	Melanoma (MEL)	Undefined	NA	Cancer cell	Immune	Platelet	Platelet	Platelet	BSG, CCL5, CCR3, CD109, CD151, CD226, CD36, CD46, CD47, CD48, CD63, CD69, CD84, CD9, CNGB1, CSF3R, FCGR2A, FCGR2B, GP1BA, ICAM2, ITGA2, ITGA2B, ITGA6, ITGAV, ITGB1, ITGB3, JAM3, LAMP2, LRRC32, LYN, PECAM1, SELP, SPN, TNFSF14, VEGFA	35	30388455	2018	Single-cell	scTyper sigDB
Jerby_Arnon.2018.MEL.TIL:Cancer cell:Naive_CD4_T_cell	Jerby_Arnon.2018.MEL.TIL	Human	Melanoma (MEL)	Undefined	NA	Cancer cell	Immune	T cell subtype	Naive_CD4_T_cell	Naïve CD4+ T cell	CCR7, CD3D, CD3E, CD3G, CD4, SELL	6	30388455	2018	Single-cell	scTyper sigDB
Jerby_Arnon.2018.MEL:Cancer cell:Follicular_helper_T_cell	Jerby_Arnon.2018.MEL	Human	Melanoma (MEL)	Undefined	NA	Cancer cell	Immune	T cell subtype	Follicular_helper_T_cell	Follicular helper (Tfh) T cell	BCL6, CD3D, CD3E, CD3G, CD4, CD40LG, CD84, CXCR5, ICOS, IL6R, PDCD1, SLAMF1, STAT3, TNFSF4	14	30388455	2018	Single-cell	scTyper sigDB
Jerby_Arnon.2018.MEL:Cancer cell:T_helper1_cell	Jerby_Arnon.2018.MEL	Human	Melanoma (MEL)	Undefined	NA	Cancer cell	Immune	T cell subtype	T_helper1_cell	T helper1 (Th1) cell	CCR1, CCR5, CD4, CSF2, CXCR3, DPP4, HAVCR2, IFNA1, IFNGR1, IL2, KLRD1, TNF, TNFSF11	13	30388455	2018	Single-cell	scTyper sigDB
Jerby_Arnon.2018.MEL:Cancer cell:T_helper2_cell	Jerby_Arnon.2018.MEL	Human	Melanoma (MEL)	Undefined	NA	Cancer cell	Immune	T cell subtype	T_helper2_cell	T helper2 (Th2) cell	CCR3, CCR4, CCR7, CCR8, CD4, CSF2, CXCR4, GATA3, HAVCR1, ICOS, IL10, IL13, IL1R1, IL4, IL5, IL6, PTGDR2	17	30388455	2018	Single-cell	scTyper sigDB
Jerby_Arnon.2018.MEL:Cancer cell:T_helper9_cell	Jerby_Arnon.2018.MEL	Human	Melanoma (MEL)	Undefined	NA	Cancer cell	Immune	T cell subtype	T_helper9_cell	T helper9 (Th9) cell	CD3D, CD3E, CD3G, CD4, GATA3, IRF4, STAT6	7	30388455	2018	Single-cell	scTyper sigDB
Jerby_Arnon.2018.MEL:Cancer cell:T_helper17_cell	Jerby_Arnon.2018.MEL	Human	Melanoma (MEL)	Undefined	NA	Cancer cell	Immune	T cell subtype	T_helper17_cell	T helper17 (Th17) cell	CCR4, CCR6, CD38, CD3D, CD3E, CD3G, CD4, IL17A, IL17F, IL1R1, IL21, IL22, KLRB1, LINC-ROR, STAT3	15	30388455	2018	Single-cell	scTyper sigDB
Jerby_Arnon.2018.MEL:Cancer cell:T_helper22_cell	Jerby_Arnon.2018.MEL	Human	Melanoma (MEL)	Undefined	NA	Cancer cell	Immune	T cell subtype	T_helper22_cell	T helper22 (Th22) cell	AHR, CCR10, CCR4, CCR6, CD3D, CD3E, CD3G, CD4	8	30388455	2018	Single-cell	scTyper sigDB
Jerby_Arnon.2018.MEL:Cancer cell:Regulatory_T_cell	Jerby_Arnon.2018.MEL	Human	Melanoma (MEL)	Undefined	NA	Cancer cell	Immune	T cell subtype	Regulatory_T_cell	Regulatory T (Treg) cell	CCR4, CD4, CNGB1, CTLA4, ENTPD1, FOXP3, IKZF2, IL2RA, ISG20, ITGAE, LAG3, LRRC32, NT5E, SELL, TNFRSF18, TNFRSF4	16	30388455	2018	Single-cell	scTyper sigDB
Jerby_Arnon.2018.MEL:Cancer cell:CD8+ cytotoxic T cell	Jerby_Arnon.2018.MEL	Human	Melanoma (MEL)	Undefined	NA	Cancer cell	Immune	T cell subtype	CD8+ cytotoxic T cell	CD8+ cytotoxic T cell	CCL3, CCL4, CD2, CD3D, CD3E, CD3G, CD8A, CD8B, CST7, GZMA, GZMB, IFNG, NKG7, PRF1	14	30388455	2018	Single-cell	scTyper sigDB
Jerby_Arnon.2018.MEL:Cancer cell:Cytotoxic_T_cell	Jerby_Arnon.2018.MEL	Human	Melanoma (MEL)	Undefined	NA	Cancer cell	Immune	T cell subtype	Cytotoxic_T_cell	Cytotoxic T cell	CCL3, CCL4, CST7, GZMA, GZMB, IFNG, NKG7, PRF1	8	30388455	2018	Single-cell	scTyper sigDB
Jerby_Arnon.2018.MEL:Cancer cell:Exhausted_T_cell	Jerby_Arnon.2018.MEL	Human	Melanoma (MEL)	Undefined	NA	Cancer cell	Immune	T cell subtype	Exhausted_T_cell	Exhausted T cell	CTLA4, HAVCR2, LAG3, PDCD1, TIGIT	5	30388455	2018	Single-cell	scTyper sigDB
Jerby_Arnon.2018.MEL:Cancer cell:Naive_T_cell	Jerby_Arnon.2018.MEL	Human	Melanoma (MEL)	Undefined	NA	Cancer cell	Immune	T cell subtype	Naive_T_cell	Naïve T cell	CCR7, LEF1, SELL, TCF7	4	30388455	2018	Single-cell	scTyper sigDB
Jerby_Arnon.2018.MEL:Cancer cell:T_cell	Jerby_Arnon.2018.MEL	Human	Melanoma (MEL)	Undefined	NA	Cancer cell	Immune	T cell	T_cell	T cell	ARHGEF1, ASB2, ATHL1, BCL11B, C16orf54, CASP8, CCDC64, CCND2, CD2, CD247, CD27, CD28, CD3D, CD3E, CD3G, CD5, CD6, CD7, CD96, CDC42SE2, CELF2, CNOT6L, CORO1A, CST7, CTLA4, CXCR3, CXCR6, CYTIP, DEF6, DENND2D, EMB, EVL, FYB, FYN, GATA3, GNG2, GPR171, GPR174, GPRIN3, GRAP2, GZMA, GZMM, HNRNPA1P10, ICOS, IL12RB1, IL21R, IL2RB, IL2RG, IL32, INPP4B, IPCEF1, ITGAL, ITK, JAK3, KCNA3, LAT, LCK, LIME1, LOC1…	110	30388455	2018	Single-cell	scTyper sigDB
Jerby_Arnon.2018.MEL:Cancer cell:B_cell	Jerby_Arnon.2018.MEL	Human	Melanoma (MEL)	Undefined	NA	Cancer cell	Immune	B cell	B_cell	B cell	ADAM19, ADAM28, AFF3, ATF7IP, BACH2, BANK1, BCL11A, BLK, BLNK, BTLA, CCR6, CD19, CD1C, CD22, CD24, CD37, CD52, CD79A, CD79B, CHMP7, CIITA, CLEC17A, CNR2, COL19A1, COL4A3, CR2, CXCR5, CYBASC3, EEF1B2, EEF1G, EIF2S3, ELK2AP, FAIM3, FAM129C, FAM65B, FCER2, FCRL1, FCRL2, FCRL5, FCRLA, GGA2, GNB2L1, HLA-DOB, HLA-DQA2, HVCN1, IGJ, IGLL1, IGLL3P, IGLL5, IRF8, KBTBD8, KIAA0125, KIAA0226L, LOC283663, LRMP…	91	30388455	2018	Single-cell	scTyper sigDB
Jerby_Arnon.2018.MEL:Cancer cell:Endothelial_cell	Jerby_Arnon.2018.MEL	Human	Melanoma (MEL)	Undefined	NA	Cancer cell	non-Immune	Endothelial cell	Endothelial_cell	Endothelial cell	A2M, ABCD4, ADAM15, ADAMTS9, ADCY4, ADM5, AFAP1L1, APLNR, AQP1, ARHGAP29, ARHGAP31, ARHGEF15, ASAP1, BCAM, BCL6B, BCR, BMPR2, BMX, CALCRL, CARD10, CASKIN2, CCL14, CD200, CD34, CD93, CDH5, CFI, CLDN15, CLDN5, CLEC14A, CLEC1A, CNTNAP3B, COL15A1, COL4A1, COL4A2, CRIP2, CXorf36, CYYR1, DARC, DCHS1, DLL4, DOCK6, DOCK9, DYSF, ECE1, ECSCR, EFNA1, EFNB2, EGFL7, ELK3, ELTD1, EMCN, ENG, EPAS1, EPB41L4A, EP…	201	30388455	2018	Single-cell	scTyper sigDB
Jerby_Arnon.2018.MEL:Cancer cell:Stromal_cell	Jerby_Arnon.2018.MEL	Human	Melanoma (MEL)	Undefined	NA	Cancer cell	Both	Stromal cell	Stromal_cell	Stromal cell	A4GALT, ADAMTS1, ADAMTSL1, ADIRF, ANGPTL2, APP, ARHGAP29, BGN, BMP1, C1R, CCDC80, CFH, CLU, COL15A1, COL18A1, COL4A1, COL4A2, COL6A2, COX7A1, CTGF, CYB5R3, CYR61, DCHS1, DPYSL3, EFEMP1, EHD2, ELN, EPAS1, FAM171A1, FAP, FAT4, FBN1, FLRT2, FSCN1, FSTL1, GJA1, GNG11, HSPG2, HTRA1, IFITM3, IGF2, IGFBP4, IGFBP7, JAG1, KIAA1217, LAMB1, LAMB2, LAMC1, LEPROT, LHFP, LIMCH1, LIMS2, LMCD1, LOXL2, LPHN2, LRR…	100	30388455	2018	Single-cell	scTyper sigDB
Jerby_Arnon.2018.MEL:Cancer cell:Immune_cell	Jerby_Arnon.2018.MEL	Human	Melanoma (MEL)	Undefined	NA	Cancer cell	Immune	Immune cell	Immune_cell	Immune cell	ACAP1, AKNA, ALOX5AP, ANKRD44, APOBEC3G, ARHGAP15, ARHGAP25, ARHGAP30, ARHGAP4, ARHGAP9, ARHGDIB, ATP2A3, BIN2, C16orf54, CCDC88B, CD37, CD48, CD52, CD53, CD69, CD84, CDC42SE2, CELF2, CNTRL, CORO1A, CSK, CXCR4, CYTH4, CYTIP, DEF6, DENND1C, DOCK2, DOCK8, DUSP2, EVI2B, FERMT3, FGD3, FNBP1, GBP5, GPR65, GPSM3, HCLS1, HMHA1, IKZF1, IL10RA, IL16, IL2RG, INPP5D, ITGA4, ITGAL, ITGB2, LAIR1, LAPTM5, LCP1…	100	30388455	2018	Single-cell	scTyper sigDB
Jerby_Arnon.2018.MEL:Cancer cell:Plasmacytoid_dendritic_cell	Jerby_Arnon.2018.MEL	Human	Melanoma (MEL)	Undefined	NA	Cancer cell	Immune	Dendritic cell subtype	Plasmacytoid_dendritic_cell	Plasmacytoid dendritic cell	CCR7, CD1A, CD1B, CD1C, CD4, CD40, CD80, CD83, CD86, CD8A, CLEC4C, CMKLR1, IL3RA, ITGA4, ITGAM, ITGAX, NRP1, PDCD1LG2, TLR9	19	30388455	2018	Single-cell	scTyper sigDB
Jerby_Arnon.2018.MEL:Cancer cell:Macrophage	Jerby_Arnon.2018.MEL	Human	Melanoma (MEL)	Undefined	NA	Cancer cell	Immune	Macrophage	Macrophage	Macrophage	ABCA1, ABI1, ACAA1, ACER3, ACP2, ACP5, ACSL1, ADAMDEC1, ADAP2, ADORA3, ADPGK, AIF1, AKR1A1, ALDH2, ALDH3B1, AMICA1, AMPD3, ANKRD22, AP1B1, APOC1, AQP9, ARAP1, ARHGAP18, ARHGAP27, ARHGEF10L, ARPC1B, ARRB2, ASAH1, ATF5, ATG3, ATG7, ATP6AP1, ATP6V0B, ATP6V0D1, ATP6V1B2, ATP6V1F, BACH1, BCKDHA, BCL2A1, BID, BLOC1S1, BLVRA, BLVRB, C10orf54, C11orf75, C15orf48, C19orf38, C1orf162, C1QA, C1QB, C1QC, C2,…	446	30388455	2018	Single-cell	scTyper sigDB
Jerby_Arnon.2018.MEL:Cancer cell:Malignant_cell	Jerby_Arnon.2018.MEL	Human	Melanoma (MEL)	Undefined	NA	Cancer cell	non-Immune	Malignant cell	Malignant_cell	Malignant cell	AASDHPPT, AATF, ACN9, ACOT7, ACSL3, ADIPOR1, ADSL, AHCY, AIF1L, AK2, ALDOA, ALX1, AMZ2, ANAPC11, ANKRD54, ANP32A, AP1S2, APEH, APOA1BP, APOC2, APOD, APOO, ARPC1A, ATIC, ATP1A1, ATP5C1, ATP5G1, ATP5G2, ATP5G3, ATP6V1C1, ATP6V1E1, ATP6V1G1, BAIAP2, BANCR, BCAN, BCAS3, BCL2L13, BIRC7, BZW2, C10orf90, C11orf31, C17orf89, C1orf43, C1orf85, C1QBP, C22orf32, C4orf48, CA14, CA8, CACYBP, CAPN3, CBX3, CCND…	389	30388455	2018	Single-cell	scTyper sigDB
Jerby_Arnon.2018.MEL:Cancer cell:Natural_killer_cell	Jerby_Arnon.2018.MEL	Human	Melanoma (MEL)	Undefined	NA	Cancer cell	Immune	Natural killer cell	Natural_killer_cell	Natural killer cell	ALOX5AP, APMAP, CALM1, CD160, CD244, CD247, CLIC3, CTSW, FCRL6, FGFBP2, GNLY, GZMB, GZMM, HOPX, ID2, IL18RAP, IL2RB, KIR2DL3, KIR3DL2, KLRB1, KLRC1, KLRD1, KLRF1, MATK, MYBL1, NCAM1, NCR1, NCR3, NKG7, NMUR1, PRF1, PTGDR, PTPN4, SAMD3, SH2D1B, TXK, XCL1, XCL2	38	30388455	2018	Single-cell	scTyper sigDB
Jerby_Arnon.2018.MEL:Cancer cell:CAF	Jerby_Arnon.2018.MEL	Human	Melanoma (MEL)	Undefined	NA	Cancer cell	non-Immune	CAF	CAF	CAF	ABCA6, ABCA8, ABI3BP, ACTA2, ACVR1, ADAM12, ADAMTS12, ADAMTS2, ANTXR1, AOX1, ARMCX2, ASPN, BACE1, BAG2, BGN, C1R, C1S, CALD1, CCDC80, CD248, CDH11, CDR1, CERCAM, CILP, CKAP4, CLEC11A, CLIP3, CNN1, COL11A1, COL12A1, COL14A1, COL16A1, COL1A1, COL1A2, COL3A1, COL5A1, COL5A2, COL6A1, COL6A2, COL6A3, COL8A1, COMP, CPE, CPXM1, CPZ, CRABP2, CREB3L1, CRISPLD2, CTSK, CXCL12, CXCL14, CYBRD1, CYGB, CYP1B1, …	202	30388455	2018	Single-cell	scTyper sigDB
Jerby_Arnon.2018.MEL.TIL:Cancer cell:CD4_T_cell	Jerby_Arnon.2018.MEL.TIL	Human	Melanoma (MEL)	Undefined	NA	Cancer cell	Immune	T cell subtype	CD4_T_cell	CD4+ T cell	AIM1, AQP3, BCL11B, CAMK4, CCR4, CCR8, CD28, CD4, CD40LG, CD5, CD6, DGKA, DUSP16, EML4, F5, FAAH2, FAM102A, FBLN7, FLT3LG, FOXP3, FYB, ICOS, IL6R, IL7R, ITGB2-AS1, ITK, LAT, LEPROTL1, LOC100128420, LOC285740, MAF, MAL, PASK, PBX4, PBXIP1, PIK3IP1, PIM2, SEPT6, SLAMF1, SPOCK2, SUSD3, TBC1D4, TCF7, TESPA1, TIAM1, TMEM66, TNFAIP3, TNFSF8, TNIK, TPT1	50	30388455	2018	Single-cell	scTyper sigDB
Jerby_Arnon.2018.MEL.TIL:Cancer cell:Exhausted_CD4_T_cell	Jerby_Arnon.2018.MEL.TIL	Human	Melanoma (MEL)	Undefined	NA	Cancer cell	Immune	T cell subtype	Exhausted_CD4_T_cell	Exhausted CD4+ T cell	C9orf16, CDK5R1, CTLA4, DDX5, HLA-J, ICA1, IGFLR1, IL21, ITGB2-AS1, ITM2A, KCNK5, KIAA0247, LIMS1, LY6G5C, MAF, METTL8, MRP63, NFATC1, NR3C1, PDCD1, PTPN11, PTPRC, RNF19A, SARDH, SLA, SRGN, TBC1D4, THADA, TIGIT, TSPYL2, ZNF211	31	30388455	2018	Single-cell	scTyper sigDB
Jerby_Arnon.2018.MEL.TIL:Cancer cell:Naïve_CD4_T_cell	Jerby_Arnon.2018.MEL.TIL	Human	Melanoma (MEL)	Undefined	NA	Cancer cell	Immune	T cell subtype	Naïve_CD4_T_cell	Naive CD4+ T cell	ABLIM1, ATM, CAMK4, CCR7, EEF1A1, EEF1B2, EEF1G, FAM65B, FHIT, GIMAP5, IL7R, LDHB, LDLRAP1, LEF1, LOC100130231, NAP1L1, NOSIP, PABPC1, PIK3IP1, SELL, SERINC5, SF1, TCF7, TMEM66, TPT1, TRABD2A, TSC22D3, TXNIP, UBA52	29	30388455	2018	Single-cell	scTyper sigDB
Jerby_Arnon.2018.MEL.TIL:Cancer cell:CD4_regulatory_T_cell	Jerby_Arnon.2018.MEL.TIL	Human	Melanoma (MEL)	Undefined	NA	Cancer cell	Immune	T cell subtype	CD4_regulatory_T_cell	CD4+ regulatory T cell	ARID3B, CARD16, CCR4, CCR8, CD177, DDX60, ERI1, EZH2, FAS, FOXP3, GATA3, GBP5, GCHFR, HNRNPC, HPRT1, IL10RA, IL1R2, IL2RA, IL2RG, IL32, LAIR2, LAYN, LOC541471, LTB, PARK7, PIM2, PMAIP1, PPP2CA, RASGRP1, RORA, RTKN2, S100A4, SAMD9, STAM, SUMO2, TNFRSF18, USP15, WDR1, ZBTB32	39	30388455	2018	Single-cell	scTyper sigDB
Jerby_Arnon.2018.MEL.TIL:Cancer cell:CD8_T_cell	Jerby_Arnon.2018.MEL.TIL	Human	Melanoma (MEL)	Undefined	NA	Cancer cell	Immune	T cell subtype	CD8_T_cell	CD8+ T cell	ADORA2A, ASB2, ASXL2, CBLB, CCDC141, CCDC64, CD27, CD3E, CD84, CD8A, CD8B, CLEC2D, CRTAM, CXCL13, DNAJB1, GPR171, GZMK, IFNG, ITGA4, ITGAE, ITM2A, JAKMIP1, KLHL28, LAG3, LYST, MAP4K1, MCOLN2, MIAT, MIR155HG, NELL2, PAG1, PCED1B, PDCD1, PRDM1, PTPN7, RAB27A, RNF19A, SIRPG, SIT1, SNAP47, THEMIS, TIGIT, TIMD4, TMEM155, TNFRSF9, TNIP3, TOX, TTC24, TTN, ZBED2	50	30388455	2018	Single-cell	scTyper sigDB
Jerby_Arnon.2018.MEL.TIL:Cancer cell:CD8_cytotoxic_T_cell	Jerby_Arnon.2018.MEL.TIL	Human	Melanoma (MEL)	Undefined	NA	Cancer cell	Immune	T cell subtype	CD8_cytotoxic_T_cell	CD8+ cytotoxic T cell	APOBEC3C, B2M, CCL3, CCL4, CCL5, CSF1, CST7, FASLG, GZMB, GZMH, HLA-C, IFNG, PRF1	13	30388455	2018	Single-cell	scTyper sigDB
Jerby_Arnon.2018.MEL.TIL:Cancer cell:Exhausted_CD8_T_cell	Jerby_Arnon.2018.MEL.TIL	Human	Melanoma (MEL)	Undefined	NA	Cancer cell	Immune	T cell subtype	Exhausted_CD8_T_cell	Exhausted CD8+ T cell	ABCC9, AKAP5, ANKLE1, AP4B1-AS1, APOBEC3A, ARHGEF26-AS1, ASXL2, ATHL1, ATXN1, CBLB, CD3E, CD8A, CDKN1B, CLEC2D, CNOT6L, CTLA4, CXCL13, DENND2D, DFNB31, DGKH, DOCK8, DTHD1, DUSP4, ELF1, ENTPD1, FAM122C, FAM3C, FAM73A, FBXL18, FCRL3, GBP2, GDPD1, GLUD1P7, HAVCR2, HINT3, HNRPLL, IFNLR1, IL10, INPP4B, INPP5F, ITGA4, ITM2A, ITPKB, KIAA1324, LAG3, LINC00294, LOC100131257, LOC100190986, LOC100271836, LO…	95	30388455	2018	Single-cell	scTyper sigDB
Jerby_Arnon.2018.MEL.TIL:Cancer cell:Naive_CD8_T_cell	Jerby_Arnon.2018.MEL.TIL	Human	Melanoma (MEL)	Undefined	NA	Cancer cell	Immune	T cell subtype	Naive_CD8_T_cell	Naive CD8+ T cell	ATM, ATXN7, CAMK4, CCR7, EEF1A1, FAM102A, FKBP5, GPR155, IL7R, LEF1, NELL2, PIK3IP1, PPP1R2, PRKCQ-AS1, SELL, SORL1, TCF7, TSC22D3, UBA52	19	30388455	2018	Single-cell	scTyper sigDB
Kim.2015.HCC.TIL:Cancer cell:PD1_High_CD8_T Cell	Kim.2015.HCC.TIL	Human	Hepatocellular Carcinoma (HCC)	Liver	UBERON_0002107	Cancer cell	Immune	T cell subtype	PD1_High_CD8_T Cell	Significantly Up-regulated Genes in PD1-High Tumor-Infiltrating CD8 T Cells (vs PD1-Intermediate Tumor-Infiltrating CD8 T cells)	TOX2, WNT9A, SH3BGRL2, TBC1D3B, MLC1, LYST, BET1, CXXC11, TTYH3, KIR2DL4, AKAP5, HLCS, SGOL2, HIST1H4C, DGKH, GLDC, HAVCR2, ASPDH, THAP8, P2RY1, SNAP47, RDH10, CTLA4, ZXDA, LUC7L2, VSIG8, TRIM50, TBC1D3C, TBC1D3H, FCGR2C, RGS1, TIGIT, HMGB2, CD70, RCC2, NCAPG, C3orf14, SLC2A8, ZBED2, TMEM155, TMEM234, CHST2, PER3, GFOD1, PDCD1, ITGB8, GPR63, KIR2DL2, HS2ST1, MEX3B, GPR56, MINOS1-NBL1, RAI1, DCLRE…	100	30145359	2018	Bulk	scTyper sigDB
Kim.2015.HCC.TIL:Cancer cell:PD1_intermediate_CD8_T Cell	Kim.2015.HCC.TIL	Human	Hepatocellular Carcinoma (HCC)	Liver	UBERON_0002107	Cancer cell	Immune	T cell subtype	PD1_intermediate_CD8_T Cell	Significantly Down-regulated Genes in PD1-High Tumor-Infiltrating CD8 T Cells (vs PD1-Intermediate Tumor-Infiltrating CD8 T Cells)	NSG1, IL7R, CYB561, SORL1, CCR7, TCF7, MGAT5, KCNQ1, GRASP, C1orf162, ZNF395, RGAG4, TKTL1, IRS2, FGFBP2, SC5D, TYROBP, CD300A, GALNT6, PLXDC1, AUTS2, CD83, ADRB2, LST1, IL4I1, PLAUR, HOXA4, KCNAB1, FAM169A, TLE1, CDKN1A, IL23A, C20orf112, GDPD5, CCR6, TUBB2A, YIPF5, CD68, FES, EGLN3, KLF3, PLAG1, ANXA2, ATG10, NECAB2, PHYHD1, MATK, LDLRAP1, ASL, MFHAS1, MFAP3L, PLEKHG3, S1PR1, SASH1, NCR3, SATB1…	100	30145359	2018	Bulk	scTyper sigDB
Lachenmayer.2012.HCC.subtype:Cancer cell:CTNNB1_class	Lachenmayer.2012.HCC.subtype	Human	Hepatocellular Carcinoma (HCC)	Liver	UBERON_0002107	Cancer cell	non-Immune	Molecular subtype	CTNNB1_class	Up-regulated genes (CTNNB1 class vs. rest samples) and down-regulated genes (WNT-TGFB class vs. rest samples)	DVL2, RUVBL1, DAAM1, ROCK2, SMAD3, BRD7, SALL1, SOX1, CDX1, LRP1, DVL1	11	22811581	2012	Bulk	scTyper sigDB
Lachenmayer.2012.HCC.subtype:Cancer cell:WNT_TGFB_class	Lachenmayer.2012.HCC.subtype	Human	Hepatocellular Carcinoma (HCC)	Liver	UBERON_0002107	Cancer cell	non-Immune	Molecular subtype	WNT_TGFB_class	Up-regulated genes (WNT-TGFB class vs. rest samples) and down-regulated genes (CTNNB1 class vs. rest samples)	CDH1, ARRB1, CTBP2, PLAU, MAP1B, FZD6, FZD7, TCF4, ARRB2, FRAT2, MMP7, RAC2, ROR2, CDC2, PLCB4, FZD2, RUNX2, HDAC1, CCND3, AKT3	20	22811581	2012	Bulk	scTyper sigDB
Lambrechts.2018.NSCLC.TME:Cancer cell:T_cell	Lambrechts.2018.NSCLC.TME	Human	Non-small cell lung carcinoma (NSCLC)	Lung	UBERON_0002048	Cancer cell	Immune	T cell	T_cell	T cell	CD3D, TRAC, TRBC1, TRBC2	4	29988129	2018	Single-cell	scTyper sigDB
Lambrechts.2018.NSCLC.TME:Cancer cell:B_cell	Lambrechts.2018.NSCLC.TME	Human	Non-small cell lung carcinoma (NSCLC)	Lung	UBERON_0002048	Cancer cell	Immune	B cell	B_cell	B cell	CD79A, IGKC, IGLC3, IGHG3	4	29988129	2018	Single-cell	scTyper sigDB
Lambrechts.2018.NSCLC.TME:Cancer cell:Endothelial_cell	Lambrechts.2018.NSCLC.TME	Human	Non-small cell lung carcinoma (NSCLC)	Lung	UBERON_0002048	Cancer cell	non-Immune	Endothelial cell	Endothelial_cell	Endothelial cell	CLDN5, FLT1, CDH5, RAMP2	4	29988129	2018	Single-cell	scTyper sigDB
Lambrechts.2018.NSCLC.TME:Cancer cell:Epithelial_cell	Lambrechts.2018.NSCLC.TME	Human	Non-small cell lung carcinoma (NSCLC)	Lung	UBERON_0002048	Cancer cell	non-Immune	Epithelial_cell	Epithelial_cell	Epithelial_cell	CAPS, TMEM190, PIFO, SNTN	4	29988129	2018	Single-cell	scTyper sigDB
Lambrechts.2018.NSCLC.TME:Cancer cell:Myeloid_cell	Lambrechts.2018.NSCLC.TME	Human	Non-small cell lung carcinoma (NSCLC)	Lung	UBERON_0002048	Cancer cell	Immune	Myeloid cell	Myeloid_cell	Myeloid cell	LYZ, MARCO, CD68, CD16A, FCGR3A	5	29988129	2018	Single-cell	scTyper sigDB
Lambrechts.2018.NSCLC.TME:Cancer cell:Fibroblast	Lambrechts.2018.NSCLC.TME	Human	Non-small cell lung carcinoma (NSCLC)	Lung	UBERON_0002048	Cancer cell	non-Immune	Fibroblast	Fibroblast	Fibroblast	COL1A1, DCN, COL1A2, C1R	4	29988129	2018	Single-cell	scTyper sigDB
Lambrechts.2018.NSCLC.TME:Cancer cell:Alveolar_cell	Lambrechts.2018.NSCLC.TME	Human	Non-small cell lung carcinoma (NSCLC)	Lung	UBERON_0002048	Cancer cell	non-Immune	Alveolar cell	Alveolar_cell	Alveolar cell	CLDN18, FOLR1, AQP4, PEBP4	4	29988129	2018	Single-cell	scTyper sigDB
Li.2017.CRC.TME:Cancer cell:B_cell	Li.2017.CRC.TME	Human	Colorectal Cancer (CRC)	Colon	UBERON_0001155	Cancer cell	Immune	B cell	B_cell	B cell	CD38, MZB1, DERL3	3	28319088	2017	Single-cell	scTyper sigDB
Li.2017.CRC.TME:Cancer cell:Endothelial_cell	Li.2017.CRC.TME	Human	Colorectal Cancer (CRC)	Colon	UBERON_0001155	Cancer cell	non-Immune	Endothelial cell	Endothelial_cell	Endothelial cell	ENG	1	28319088	2017	Single-cell	scTyper sigDB
Li.2017.CRC.TME:Cancer cell:Epithelial_cell	Li.2017.CRC.TME	Human	Colorectal Cancer (CRC)	Colon	UBERON_0001155	Cancer cell	non-Immune	Epithelial cell	Epithelial_cell	Epithelial cell	VIL1, KRT20, CLDN7, CDH1	4	28319088	2017	Single-cell	scTyper sigDB
Li.2017.CRC.TME:Cancer cell:Mast_cell	Li.2017.CRC.TME	Human	Colorectal Cancer (CRC)	Colon	UBERON_0001155	Cancer cell	Immune	Mast cell	Mast_cell	Mast cell	KIT, TPSB2	2	28319088	2017	Single-cell	scTyper sigDB
Li.2017.CRC.TME:Cancer cell:Myeloid_cell	Li.2017.CRC.TME	Human	Colorectal Cancer (CRC)	Colon	UBERON_0001155	Cancer cell	Immune	Myeloid cell	Myeloid_cell	Myeloid cell	ITGAX, CD68, CD14, CCL3	4	28319088	2017	Single-cell	scTyper sigDB
Li.2017.CRC.TME:Cancer cell:CAF	Li.2017.CRC.TME	Human	Colorectal Cancer (CRC)	Colon	UBERON_0001155	Cancer cell	non-Immune	CAF	CAF	CAF	SPARC, COL14A, COL3A1, DCN	4	28319088	2017	Single-cell	scTyper sigDB
Muller.2017.GBM.TAM:Cancer cell:Blood_derived_TAM	Muller.2017.GBM.TAM	Human	Glioblastoma (GBM)	Brain	UBERON_0000955	Cancer cell	Immune	TAM subtype	Blood_derived_TAM	Blood derived tumor associated macrophage (TAM)	HLA-DQA1, MS4A6A, TGFBI, HLA-DRB5, CD74, DSE, CD93, FOSL2, PLTP, THBD, IFITM2, METRNL, IQGAP1, PDE4B, FPR3, BHLHE40, TNFSF13, HLA-DMB, KYNU, ITGA4, CREM, GPR65, FGR, MXD1, IL1RN, FAM49A, SH3BGRL, EMB, S100A11, LYZ, PTPN7, SAMHD1, SPINT2, NFIL3, TMEM123, CIB1, CIITA, TREM1, VOPP1, IL10, PLAC8, DOK3, CYBB, CYTH1, GPR132, SYNGR2, PLBD1, PIM1, FXYD5, ARG2, PQLC3, MS4A7	52	29262845	2017	Single-cell	scTyper sigDB
Muller.2017.GBM.TAM:Cancer cell:Microglial_TAM	Muller.2017.GBM.TAM	Human	Glioblastoma (GBM)	Brain	UBERON_0000955	Cancer cell	Immune	TAM subtype	Microglial_TAM	Microglial tumor associated macrophage (TAM)	CCL4, ADRB2, NAV3, ADORA3, SIGLEC8, SPRY1, TAL1, RHOB, BIN1, SALL1, KLF2, BHLHE41, SLC1A3, P2RY12	14	29262845	2017	Single-cell	scTyper sigDB
Patel.2018.OSCC.CAF:Cancer cell:CAF_down	Patel.2018.OSCC.CAF	Human	Oral Squamous Cell Carcinoma (OSCC)	Head and neck	NA	Cancer cell	non-Immune	CAF subtype	CAF_down	up-regulated in C2 (C1-type (lower score for αSMA) vs. C2-type (higher score for αSMA))	LOC646723, FLJ40504, ADAMTS6, KRT34, C5orf46, SLC1A1, TEK, PRPS1, SEMA7A, SAMD3, ULBP2, SRGN, APCDD1L, CGB1, C13orf33, SLC31A2, CCDC80, LOC399965, DCBLD2, LOC728951, LOC650369, NOTCH3, SH3RF1, ITGB1, RAC2, LOC644350, FLNC, LOC728934, HAS3, NNN, SERPINE1, LRRC32, SNX25, MYC, PHLDB2, LOC728946, HSPB8, ITGA3, KRTAP1-5, RHBDF2, TNFRSF10D, LOC728285, TNFRSF25, LOC728956, NEK7, VEGFA, C21orf7, C11orf41…	53	30287850	2018	Bulk	scTyper sigDB
Patel.2018.OSCC.CAF:Cancer cell:CAF_up	Patel.2018.OSCC.CAF	Human	Oral Squamous Cell Carcinoma (OSCC)	Head and neck	NA	Cancer cell	non-Immune	CAF subtype	CAF_up	up-regulated in C1 (C1-type (lower score for αSMA) vs. C2-type (higher score for αSMA))	SEPP1, FMOD, CDKN1C, DCHS1, PDGFD, AGPAT4, FLJ22536, SAMD5, GOLSYN, GALNT14, KBTBD11, PCDH18, IGF2, EPHX1, SPATA13, GPNMB, SSFA2, MBOAT1, BMP4, MAF, MRPS6, RASSF2, SEMA4D, ZNF521, FOXQ1, SOX4, SNCAIP, ALDH3A2, C1orf21, MITF, KCTD12, SIPA1L2, SLC2A9, ANGPTL2, FOXF1, CXCR7, SOCS2, CLDN23, RUNX1T1, CACNA2D3, SNX29, RAB7L1, EYA1, TP53I11, GPR177, PGF, TNFRSF19, CAMK2G, ZNF503, LRIG3, ARHGEF19, MFAP4,…	83	30287850	2018	Bulk	scTyper sigDB
Puram.2017.HNSCC.TME:Cancer cell:T_cell	Puram.2017.HNSCC.TME	Human	Head And Neck Squamous Cell Carcinoma (HNSCC)	Head and neck	NA	Cancer cell	Immune	T cell	T_cell	T cell	CD2, CD3D, CD3E, CD3G	4	29198524	2017	Single-cell	scTyper sigDB
Puram.2017.HNSCC.TME:Cancer cell:B_Plasma_cell	Puram.2017.HNSCC.TME	Human	Head And Neck Squamous Cell Carcinoma (HNSCC)	Head and neck	NA	Cancer cell	Immune	B cell or Plasma cell	B_Plasma_cell	B cell or Plasma cell	SLAMF7, CD79A, BLNK, FCRL5	4	29198524	2017	Single-cell	scTyper sigDB
Puram.2017.HNSCC.TME:Cancer cell:Dendritic_cell	Puram.2017.HNSCC.TME	Human	Head And Neck Squamous Cell Carcinoma (HNSCC)	Head and neck	NA	Cancer cell	Immune	Dendritic cell	Dendritic_cell	Dendritic cell	CD40, CD80, CD83, CCR7	4	29198524	2017	Single-cell	scTyper sigDB
Puram.2017.HNSCC.TME:Cancer cell:Endothelial_cell	Puram.2017.HNSCC.TME	Human	Head And Neck Squamous Cell Carcinoma (HNSCC)	Head and neck	NA	Cancer cell	non-Immune	Endothelial cell	Endothelial_cell	Endothelial cell	PECAM1, VWF, ENG	3	29198524	2017	Single-cell	scTyper sigDB
Puram.2017.HNSCC.TME:Cancer cell:Epithelial_cell	Puram.2017.HNSCC.TME	Human	Head And Neck Squamous Cell Carcinoma (HNSCC)	Head and neck	NA	Cancer cell	non-Immune	Epithelial cell	Epithelial_cell	Epithelial cell	KRT14, KRT17, KRT6A, KRT5, KRT19, KRT8, KRT16, KRT18, KRT6B, KRT15, KRT6C, KRTCAP3, EPCAM, SFN	14	29198524	2017	Single-cell	scTyper sigDB
Puram.2017.HNSCC.TME:Cancer cell:Mast_cell	Puram.2017.HNSCC.TME	Human	Head And Neck Squamous Cell Carcinoma (HNSCC)	Head and neck	NA	Cancer cell	Immune	Mast cell	Mast_cell	Mast cell	CMA1, MS4A2, TPSAB1, TPSB2	4	29198524	2017	Single-cell	scTyper sigDB
Puram.2017.HNSCC.TME:Cancer cell:Macrophage	Puram.2017.HNSCC.TME	Human	Head And Neck Squamous Cell Carcinoma (HNSCC)	Head and neck	NA	Cancer cell	Immune	Macrophage	Macrophage	Macrophage	CD14, CD163, CD68, FCGR2A, CSF1R	5	29198524	2017	Single-cell	scTyper sigDB
Puram.2017.HNSCC.TME:Cancer cell:Myocyte	Puram.2017.HNSCC.TME	Human	Head And Neck Squamous Cell Carcinoma (HNSCC)	Head and neck	NA	Cancer cell	Immune	Myocyte	Myocyte	Myocyte	ACTA1, ACTN2, MYL2, MYH2	4	29198524	2017	Single-cell	scTyper sigDB
Puram.2017.HNSCC.TME:Cancer cell:Fibroblast	Puram.2017.HNSCC.TME	Human	Head And Neck Squamous Cell Carcinoma (HNSCC)	Head and neck	NA	Cancer cell	non-Immune	Fibroblast	Fibroblast	Fibroblast	FAP, PDPN, COL1A2, DCN, COL3A1, COL6A1	6	29198524	2017	Single-cell	scTyper sigDB
Puram.2017.HNSCC.CAF:Cancer cell:CAF	Puram.2017.HNSCC.CAF	Human	Head And Neck Squamous Cell Carcinoma (HNSCC)	Head and neck	NA	Cancer cell	non-Immune	CAF	CAF	CAF	FAP, THY1, PDPN, MMP2, MMP11, PDGFRA, PDGFRL, TGFB3	8	29198524	2017	Single-cell	scTyper sigDB
Puram.2017.HNSCC.CAF:Cancer cell:CAF1	Puram.2017.HNSCC.CAF	Human	Head And Neck Squamous Cell Carcinoma (HNSCC)	Head and neck	NA	Cancer cell	non-Immune	CAF subtype	CAF1	CAF1	CTHRC1, COL1A1, POSTN, TPM4, MFAP2, SPARC, WNT5A, COL3A1, LOC541471, TNFRSF12A, INHBA, THY1, SERPINH1, LOXL2, RAB31, GPM6B, ACTN1, IFI27, LGALS1, SERPINE1, PLAUR, HIF1A, CHN1, THBS2, ASPN, TNC, ARF4, CALU, LUM, TWIST1, MMP11, SPHK1, PRDM1, NREP, LY6E, TNFAIP6, BPGM, COL5A1, CAV1, TMEM45A, COL12A1, PXDN, PDPN, RIN2, S100A16, IL1R1, PTK7, TPM1, RCN3, COL6A1, COL5A2, GBP1, ITGB1, IL24, PLAU, AEBP1, …	208	29198524	2017	Single-cell	scTyper sigDB
Puram.2017.HNSCC.CAF:Cancer cell:CAF2	Puram.2017.HNSCC.CAF	Human	Head And Neck Squamous Cell Carcinoma (HNSCC)	Head and neck	NA	Cancer cell	non-Immune	CAF subtype	CAF2	CAF2	CFD, APOD, CXCL12, GPC3, SEPP1, GSN, CXCL14, MFAP4, GPX3, MGP, SPARCL1, LTBP4, ADH1B, ZBTB16, ABCA8, C3, IGF1, PODN, PRELP, PDK4, FHL1, ABI3BP, RNASE4, PLA2G2A, BTG2, TNXB, CYBRD1, FBLN1, HSPB6, MGST1, ZFP36, VIT, SFRP1, ADAMTS1, MAMDC2, PLTP, SRPX, PDGFRL, ALDH1A1, EFEMP1, A2M, MTRNR2L2, SMOC2, MTRNR2L8, PTGDS, NFIA, DPT, FGF7, ITM2A, FIGF, ANGPTL1, JUNB, RPL13A, CILP, MEG3, JUN, CD34, FOSB, MTR…	241	29198524	2017	Single-cell	scTyper sigDB
Puram.2017.HNSCC.CAF:Cancer cell:Myofibroblast	Puram.2017.HNSCC.CAF	Human	Head And Neck Squamous Cell Carcinoma (HNSCC)	Head and neck	NA	Cancer cell	non-Immune	CAF subtype	Myofibroblast	Myofibroblast	ACTA2, MCAM, MYLK, MYL9, IL6, PDGFA	6	29198524	2017	Single-cell	scTyper sigDB
Puram.2017.HNSCC.Malignant:Cancer cell:Cell_cycle	Puram.2017.HNSCC.Malignant	Human	Head And Neck Squamous Cell Carcinoma (HNSCC)	Head and neck	NA	Cancer cell	non-Immune	Malignant subtype	Cell_cycle	Cell cycle	TK1, HMGB2, ZWINT, MAD2L1, TUBA1B, STMN1, KIF22, CKS1B, H2AFZ, CENPW, CDC20, DTYMK, UBE2C, UBE2T, NUSAP1, RRM2, BIRC5, RNASEH2A, PCNA, TUBB, KPNA2, ASF1B, TRIP13, CCNB1, TPX2, CCNB2, TYMS, PTTG1, KIAA0101, GMNN, DNAJC9, CCNA2, CKS2, MLF1IP, VRK1, CENPM, PRC1, SPAG5, TOP2A, AURKB, FEN1, TMEM106C, RRM1, RFC4, MCM7, CDKN3, NUDT1, PBK, MELK, ANLN, MCM5, PLK1, GGH, MCM4, CENPN, TMPO, CDCA3, DEK, RPA2,…	100	29198524	2017	Single-cell	scTyper sigDB
Puram.2017.HNSCC.Malignant:Cancer cell:Epithelial_differentiation_1	Puram.2017.HNSCC.Malignant	Human	Head And Neck Squamous Cell Carcinoma (HNSCC)	Head and neck	NA	Cancer cell	non-Immune	Malignant subtype	Epithelial_differentiation_1	p-EMT high and Epithelial differentiation	IL1RN, SLPI, CLDN4, S100A9, SPRR1B, PVRL4, RHCG, SDCBP2, S100A8, APOBEC3A, GRHL1, SULT2B1, ELF3, KRT16, PRSS8, MXD1, S100A7, KRT6B, LYPD3, TACSTD2, CDKN1A, KLK11, GPRC5A, KLK10, TMBIM1, PLAUR, CLDN7, DUOXA1, PDZK1IP1, NCCRP1, IDS, PPL, ZNF750, EMP1, CLDN1, CRB3, CYB5R1, DSC2, S100P, GRHL3, SPINT1, SDR16C5, SPRR1A, WBP2, GRB7, KLK7, TMEM79, SBSN, PIM1, CLIC3, MALAT1, TRIP10, CAST, TMPRSS4, TOM1, A…	100	29198524	2017	Single-cell	scTyper sigDB
Puram.2017.HNSCC.Malignant:Cancer cell:Epithelial_differentiation_2	Puram.2017.HNSCC.Malignant	Human	Head And Neck Squamous Cell Carcinoma (HNSCC)	Head and neck	NA	Cancer cell	non-Immune	Malignant subtype	Epithelial_differentiation_2	p-EMT low and Epithelial differentiation	LY6D, KRT16, KRT6B, LYPD3, KRT6C, TYMP, FABP5, SCO2, FGFBP1, JUP, IMP4, DSC2, TMBIM1, KRT14, C1QBP, SFN, S100A14, RAB38, GJB5, MRPL14, TRIM29, ANXA8L2, KRT6A, PDHB, AKR1B10, LAD1, DSG3, MRPL21, NDUFS7, PSMD6, AHCY, GBP2, TXN2, PSMD13, NOP16, EIF4EBP1, MRPL12, HSD17B10, LGALS7B, THBD, EXOSC4, APRT, ANXA8L1, ATP5G1, S100A2, TBRG4, MAL2, NHP2L1, DDX39A, ZNF750, UBE2L6, WDR74, PPIF, PRMT5, VSNL1, VPS…	100	29198524	2017	Single-cell	scTyper sigDB
Puram.2017.HNSCC.Malignant:Cancer cell:Hypoxia	Puram.2017.HNSCC.Malignant	Human	Head And Neck Squamous Cell Carcinoma (HNSCC)	Head and neck	NA	Cancer cell	non-Immune	Malignant subtype	Hypoxia	Hypoxia	NDRG1, IGFBP3, PTHLH, EGLN3, BNIP3, NDUFA4L2, ERO1L, P4HA1, SLC2A1, ENO2, HK2, PGF, LDHA, PGK1, PDK1, DHRS3, DDIT4, PVRL4, GPNMB, BIK, GJB6, C4orf3, IGFBP2, FAM162A, GPI, LPIN3, PLAU, ADM, ANGPTL4, DARS, NUPR1, SERPINE1, PGAM1, ALDOA, DAAM1, CXADR, SEMA4B, CA9, CIB1, SPRR1B, PLIN2, WSB1, HILPDA, NOL3, PFKFB3, IFNGR1, H1F0, KDM3A, BCL6, BNIP3L, ZFP36L1, HLA-E, PIK3IP1, CLK3, POLR1D, BTG1, NPC2, LA…	100	29198524	2017	Single-cell	scTyper sigDB
Puram.2017.HNSCC.Malignant:Cancer cell:pEMT	Puram.2017.HNSCC.Malignant	Human	Head And Neck Squamous Cell Carcinoma (HNSCC)	Head and neck	NA	Cancer cell	non-Immune	Malignant subtype	pEMT	partial EMT(p-EMT)	SERPINE1, TGFBI, MMP10, LAMC2, P4HA2, PDPN, ITGA5, LAMA3, CDH13, TNC, MMP2, EMP3, INHBA, LAMB3, VIM, SEMA3C, PRKCDBP, ANXA5, DHRS7, ITGB1, ACTN1, CXCR7, ITGB6, IGFBP7, THBS1, PTHLH, TNFRSF6B, PDLIM7, CAV1, DKK3, COL17A1, LTBP1, COL5A2, COL1A1, FHL2, TIMP3, PLAU, LGALS1, PSMD2, CD63, HERPUD1, TPM1, SLC39A14, C1S, MMP1, EXT2, COL4A2, PRSS23, SLC7A8, SLC31A2, ARPC1B, APP, MFAP2, MPZL1, DFNA5, MT2A, …	100	29198524	2017	Single-cell	scTyper sigDB
Puram.2017.HNSCC.Malignant:Cancer cell:Stress_response	Puram.2017.HNSCC.Malignant	Human	Head And Neck Squamous Cell Carcinoma (HNSCC)	Head and neck	NA	Cancer cell	non-Immune	Malignant subtype	Stress_response	Stress response	FOS, ATF3, NR4A1, DUSP1, ZFP36, PPP1R15A, SGK1, EGR1, ZC3H12A, JUNB, FOSB, IER2, NFKBIA, NFKBIZ, HBEGF, BTG2, SOD2, CDKN1A, NCOA7, JUN, MYC, SERTAD1, CCNL1, RND3, PLK2, SOCS3, DNAJB1, DUSP2, TSC22D1, KLF10, GADD45B, PMAIP1, MAFF, ERRFI1, SLC38A2, IRF1, TOB1, ID2, KLF6, DNAJA1, TNFAIP3, BHLHE40, NXF1, FOSL1, IER3, DUSP6, HCAR2, IL8, CYR61, EFNA1, C1R, PHLDA2, DNAJB14, MCL1, HERPUD1, ADRB2, EIF4A3,…	100	29198524	2017	Single-cell	scTyper sigDB
Puram.2017.HNSCC.TIL:Cancer cell:Cytotoxic_T_cell	Puram.2017.HNSCC.TIL	Human	Head And Neck Squamous Cell Carcinoma (HNSCC)	Head and neck	NA	Cancer cell	Immune	T cell subtype	Cytotoxic_T_cell	Cytotoxic T cell	CD8A, PRF1, NKG7, GZMB, GZMA, GZMH, GZMK	7	29198524	2017	Single-cell	scTyper sigDB
Puram.2017.HNSCC.TIL:Cancer cell:Exhausted_T_cell	Puram.2017.HNSCC.TIL	Human	Head And Neck Squamous Cell Carcinoma (HNSCC)	Head and neck	NA	Cancer cell	Immune	T cell subtype	Exhausted_T_cell	Exhausted T cell	LAG3, PDCD1, CBLB, CXCL13, HAVCR2, CTLA4, TIGIT, PRDM1, SIRPG, ICOS	10	29198524	2017	Single-cell	scTyper sigDB
Puram.2017.HNSCC.TIL:Cancer cell:Naive_T_cell	Puram.2017.HNSCC.TIL	Human	Head And Neck Squamous Cell Carcinoma (HNSCC)	Head and neck	NA	Cancer cell	Immune	T cell subtype	Naive_T_cell	Naïve T cell	CCR7, SELL, TCF7, LEF1	4	29198524	2017	Single-cell	scTyper sigDB
Puram.2017.HNSCC.TIL:Cancer cell:Regulatory_T_cell	Puram.2017.HNSCC.TIL	Human	Head And Neck Squamous Cell Carcinoma (HNSCC)	Head and neck	NA	Cancer cell	Immune	T cell subtype	Regulatory_T_cell	Regulatory T (Treg) cell	FOXP3, IL2RA	2	29198524	2017	Single-cell	scTyper sigDB
Roya.2011.NSCLC.CAF:Normal cell:NF	Roya.2011.NSCLC.CAF	Human	Non-small cell lung carcinoma (NSCLC)	Lung	UBERON_0002048	Normal cell	non-Immune	Fibroblast	NF	CAF vs. Normal fibroblast (NF)	BMP4, NOVA1, GPR126, SLC51B, TMOD1, RASL11A, ADAMTS8, KLHL13, ACPP, PDE3B, GAL, CCDC102B, TNFRSF19, IGSF10, CLU, TBX4, FLRT3, A2M, FAM5C, COL14A1, ANO4, FGF10, LAMP5, SLITRK6	24	21474781	2011	Bulk	scTyper sigDB
Roya.2011.NSCLC.CAF:Cancer cell:CAF	Roya.2011.NSCLC.CAF	Human	Non-small cell lung carcinoma (NSCLC)	Lung	UBERON_0002048	Cancer cell	non-Immune	CAF	CAF	CAF vs. Normal fibroblast (NF)	COL11A1, TNFSF4, MFAP5, ST6GALNAC5, B3GALT2, OXTR, ANKRD1, SULF1, SYT14, EVI2B, TLR4, PTPRB, CHI3L1, ITGA11, THBS2, MME, ICAM1, MCTP2, LPXN, NOX4, CTHRC1, TBC1D2"	22	21474781	2011	Bulk	scTyper sigDB
Tirosh.2016.MEL.TME:Cancer cell:T_cell	Tirosh.2016.MEL.TME	Human	Melanoma (MEL)	Undefined	NA	Cancer cell	Immune	T cell	T_cell	T cell	CD2, CD3D, CD3E, CD3G, CD8A, SIRPG, TIGIT, GZMK, ITK, SH2D1A, CD247, PRF1, NKG7, IL2RB, SH2D2A, KLRK1, ZAP70, CD7, CST7, LAT, PYHIN1, SLA2, STAT4, CD6, CCL5, CD96, TC2N, FYN, LCK, TCF7, TOX, IL32, SPOCK2, SKAP1, CD28, CBLB, PRDM1, APOBEC3G	38	27124452	2016	Single-cell	scTyper sigDB
Tirosh.2016.MEL.TME:Cancer cell:B_cell	Tirosh.2016.MEL.TME	Human	Melanoma (MEL)	Undefined	NA	Cancer cell	Immune	B cell	B_cell	B cell	CD19, CD79A, CD79B, BLK, MS4A1, BANK1, IGLL3P, FCRL1, PAX5, CLEC17A, CD22, BCL11A, VPREB3, HLA-DOB, STAP1, FAM129C, TLR10, RALGPS2, AFF3, POU2AF1, CXCR5, PLCG2, HVCN1, CCR6, P2RX5, BLNK, KIAA0226L, POU2F2, IRF8, FCRLA, CD37	31	27124452	2016	Single-cell	scTyper sigDB
Tirosh.2016.MEL.TME:Cancer cell:Endothelial_cell	Tirosh.2016.MEL.TME	Human	Melanoma (MEL)	Undefined	NA	Cancer cell	non-Immune	Endothelial cell	Endothelial_cell	Endothelial cell	PECAM1, VWF, CDH5, CLDN5, PLVAP, ECSCR, SLCO2A1, CCL14, MMRN1, MYCT1, KDR, TM4SF18, TIE1, ERG, FABP4, SDPR, HYAL2, FLT4, EGFL7, ESAM, CXorf36, TEK, TSPAN18, EMCN, MMRN2, ELTD1, PDE2A, NOS3, ROBO4, APOLD1, PTPRB, RHOJ, RAMP2, GPR116, F2RL3, JUP, CCBP2, GPR146, RGS16, TSPAN7, RAMP3, PLA2G4C, TGM2, LDB2, PRCP, ID1, SMAD1, AFAP1L1, ELK3, ANGPT2, LYVE1, ARHGAP29, IL3RA, ADCY4, TFPI, TNFAIP1, SYT15, DY…	95	27124452	2016	Single-cell	scTyper sigDB
Tirosh.2016.MEL.TME:Cancer cell:Macrophage	Tirosh.2016.MEL.TME	Human	Melanoma (MEL)	Undefined	NA	Cancer cell	Immune	Macrophage	Macrophage	Macrophage	CD163, CD14, CSF1R, C1QC, VSIG4, C1QA, FCER1G, F13A1, TYROBP, MSR1, C1QB, MS4A4A, FPR1, S100A9, IGSF6, LILRB4, FPR3, SIGLEC1, LILRA1, LYZ, HK3, SLC11A1, CSF3R, CD300E, PILRA, FCGR3A, AIF1, SIGLEC9, FCGR1C, OLR1, TLR2, LILRB2, C5AR1, FCGR1A, MS4A6A, C3AR1, HCK, IL4I1, LST1, LILRA5, CSTA, IFI30, CD68, TBXAS1, FCGR1B, LILRA6, CXCL16, NCF2, RAB20, MS4A7, NLRP3, LRRC25, ADAP2, SPP1, CCR1, TNFSF13, RAS…	92	27124452	2016	Single-cell	scTyper sigDB
Tirosh.2016.MEL.TME:Cancer cell:Malignant_cell	Tirosh.2016.MEL.TME	Human	Melanoma (MEL)	Undefined	NA	Cancer cell	non-Immune	Malignant cell	Malignant_cell	Malignant cell	MIA, TYR, SLC45A2, CDH19, PMEL, SLC24A5, MAGEA6, GJB1, PLP1, PRAME, CAPN3, ERBB3, GPM6B, S100B, FXYD3, PAX3, S100A1, MLANA, SLC26A2, GPR143, CSPG4, SOX10, MLPH, LOXL4, PLEKHB1, RAB38, QPCT, BIRC7, MFI2, LINC00473, SEMA3B, SERPINA3, PIR, MITF, ST6GALNAC2, ROPN1B, CDH1, ABCB5, QDPR, SERPINE2, ATP1A1, ST3GAL4, CDK2, ACSL3, NT5DC3, IGSF8, MBP	47	27124452	2016	Single-cell	scTyper sigDB
Tirosh.2016.MEL.TME:Cancer cell:CAF	Tirosh.2016.MEL.TME	Human	Melanoma (MEL)	Undefined	NA	Cancer cell	non-Immune	CAF	CAF	CAF	FAP, THY1, DCN, COL1A1, COL1A2, COL6A1, COL6A2, COL6A3, CXCL14, LUM, COL3A1, DPT, ISLR, PODN, CD248, FGF7, MXRA8, PDGFRL, COL14A1, MFAP5, MEG3, SULF1, AOX1, SVEP1, LPAR1, PDGFRB, TAGLN, IGFBP6, FBLN1, CA12, SPOCK1, TPM2, THBS2, FBLN5, TMEM119, ADAM33, PRRX1, PCOLCE	38	27124452	2016	Single-cell	scTyper sigDB
Tirosh.2016.MEL.TME:Cancer cell:Exhausted_CD8_T_cell	Tirosh.2016.MEL.TME	Human	Melanoma (MEL)	Undefined	NA	Cancer cell	Immune	T cell subtype	Exhausted_CD8_T_cell	Exhausted CD8+ T cell	FCRL3, CD27, PRKCH, B2M, ITM2A, TIGIT, ID3, GBP2, PDCD1, KLRK1, HSPA1A, SRGN, TNFRSF9, TMBIM6, TNFRSF1B, CADM1, ACTB, CD8A, RGS2, FAIM3, EID1, HSPB1, RNF19A, IFI16, LYST, PRF1, STAT1, UBC, CD74, IL2RG, FYN, PTPN6, HLA-DRB1, HNRNPC, UBB, CD8B, HAVCR2, IRF8, LAG3, ATP5B, STAT3, IGFLR1, MGEA5, HSPA1B, COTL1, VCAM1, HLA-DMA, PDE7B, TBC1D4, SNAP47, RGS4, CBLB, TOX, CALM2, ATHL1, SPDYE5, DDX5, SLA, PTP…	132	27124452	2016	Single-cell	scTyper sigDB
Tirosh.2016.Oligodendroglioma.TME:Cancer cell:Stem_like	Tirosh.2016.Oligodendroglioma.TME	Human	Oligodendroglioma (ODG)	Brain	UBERON_0000955	Cancer cell	non-Immune	Malignant subtype	Stem_like	Stem-like cell	SOX4, CCND2, SOX11, RBM6, HNRNPH1, HNRNPL, PTMA, TRA2A, SET, C6orf62, PTPRS, CHD7, CD24, H3F3B, C14orf23, NFIB, SRGAP2C, STMN2, SOX2, TFDP2, CORO1C, EIF4B, FBLIM1, SPDYE7P, TCF4, ORC6, SPDYE1, NCRUPAR, BAZ2B, NELL2, OPHN1, SPHKAP, RAB42, LOH12CR2, ASCL1, BOC, ZBTB8A, ZNF793, TOX3, EGFR, PGM5P2, EEF1A1, MALAT1, TATDN3, CCL5, EVI2A, LYZ, POU5F1, FBXO27, CAMK2N1, NEK5, PABPC1, AFMID, QPCTL, MBOAT1, …	63	27806376	2016	Single-cell	scTyper sigDB
Tirosh.2016.Oligodendroglioma.TME:Cancer cell:Astrocyte_like	Tirosh.2016.Oligodendroglioma.TME	Human	Oligodendroglioma (ODG)	Brain	UBERON_0000955	Cancer cell	non-Immune	Malignant subtype	Astrocyte_like	Astrocyte-like signatures	APOE, SPARCL1, SPOCK1, CRYAB, ALDOC, CLU, EZR, SORL1, MLC1, ABCA1, ATP1B2, PAPLN, CA12, BBOX1, RGMA, AGT, EEPD1, CST3, SSTR2, SOX9, RND3, EDNRB, GABRB1, PLTP, JUNB, DKK3, ID4, ADCYAP1R1, GLUL, EPAS1, PFKFB3, ANLN, HEPN1, CPE, RASL10A, SEMA6A, ZFP36L1, HEY1, PRLHR, TACR1, JUN, GADD45B, SLC1A3, CDC42EP4, MMD2, CPNE5, CPVL, RHOB, NTRK2, CBS, DOK5, TOB2, FOS, TRIL, NFKBIA, SLC1A2, MTHFD2, IER2, EFEMP…	137	27806376	2016	Single-cell	scTyper sigDB
Tirosh.2016.Oligodendroglioma.TME:Cancer cell:Oligodendrocyte_like	Tirosh.2016.Oligodendroglioma.TME	Human	Oligodendroglioma (ODG)	Brain	UBERON_0000955	Cancer cell	non-Immune	Malignant subtype	Oligodendrocyte_like	Oligodendrocyte-like signatures	LMF1, OLIG1, SNX22, POLR2F, LPPR1, GPR17, DLL3, ANGPTL2, SOX8, RPS2, FERMT1, PHLDA1, RPS23, NEU4, SLC1A1, LIMA1, ATCAY, SERINC5, CDH13, CXADR, LHFPL3, ARL4A, SHD, RPL31, GAP43, IFITM10, SIRT2, OMG, RGMB, HIPK2, APOD, NPPA, EEF1B2, RPS17L, FXYD6, MYT1, RGR, OLIG2, ZCCHC24, MTSS1, GNB2L1, C17orf76-AS1, ACTG1, EPN2, PGRMC1, TMSB10, NAP1L1, EEF2, MIAT, CDHR1, TRAF4, TMEM97, NACA, RPSAP58, SCD, TNK2, …	128	27806376	2016	Single-cell	scTyper sigDB
Yamashita.2013.HCC.CSC:Cancer cell:Cancer_stem_cell	Yamashita.2013.HCC.CSC	Human	Hepatocellular Carcinoma (HCC)	Liver	UBERON_0002107	Cancer cell	non-Immune	Cancer stem cell	Cancer_stem_cell	Cancer stem cell	CD13, CD133, CD24, CD44, CD90, EPCAM	6	23635789	2013	Bulk	scTyper sigDB
Yost.2019.BCC:Cancer cell:T_cell	Yost.2019.BCC	Human	Basal cell carcinoma (BCC)	Skin	UBERON_0002097	Cancer cell	Immune	T cell	T_cell	T cell	CD3G, CD3D, CD3E, CD2	4	31359002	2019	Single-cell	scTyper sigDB
Yost.2019.BCC:Cancer cell:B_cell	Yost.2019.BCC	Human	Basal cell carcinoma (BCC)	Skin	UBERON_0002097	Cancer cell	Immune	B cell	B_cell	B cell	CD19, CD79A	2	31359002	2019	Single-cell	scTyper sigDB
Yost.2019.BCC:Cancer cell:Plasma_cell	Yost.2019.BCC	Human	Basal cell carcinoma (BCC)	Skin	UBERON_0002097	Cancer cell	Immune	Plasma cell	Plasma_cell	Plasma cell	SLAMF7, IGKC	2	31359002	2019	Single-cell	scTyper sigDB
Yost.2019.BCC:Cancer cell:Dendritic_cell	Yost.2019.BCC	Human	Basal cell carcinoma (BCC)	Skin	UBERON_0002097	Cancer cell	Immune	Dendritic cell	Dendritic_cell	Dendritic cell	FLT3	1	31359002	2019	Single-cell	scTyper sigDB
Yost.2019.BCC:Cancer cell:Endothelial_cell	Yost.2019.BCC	Human	Basal cell carcinoma (BCC)	Skin	UBERON_0002097	Cancer cell	non-Immune	Endothelial cell	Endothelial_cell	Endothelial cell	PECAM1, VWF	2	31359002	2019	Single-cell	scTyper sigDB
Yost.2019.BCC:Cancer cell:Macrophage	Yost.2019.BCC	Human	Basal cell carcinoma (BCC)	Skin	UBERON_0002097	Cancer cell	Immune	Macrophage	Macrophage	Macrophage	FCGR2A, CSF1R	2	31359002	2019	Single-cell	scTyper sigDB
Yost.2019.BCC:Cancer cell:Malignant_cell	Yost.2019.BCC	Human	Basal cell carcinoma (BCC)	Skin	UBERON_0002097	Cancer cell	non-Immune	Malignant cell	Malignant_cell	Malignant cell	EPCAM, TP63	2	31359002	2019	Single-cell	scTyper sigDB
Yost.2019.BCC:Cancer cell:Natural_killer_cell	Yost.2019.BCC	Human	Basal cell carcinoma (BCC)	Skin	UBERON_0002097	Cancer cell	Immune	Natural killer cell	Natural_killer_cell	Natural killer cell	KLRC1, KLRC3	2	31359002	2019	Single-cell	scTyper sigDB
Yost.2019.BCC:Cancer cell:Fibroblast	Yost.2019.BCC	Human	Basal cell carcinoma (BCC)	Skin	UBERON_0002097	Cancer cell	non-Immune	Fibroblast	Fibroblast	Fibroblast	COL1A2	1	31359002	2019	Single-cell	scTyper sigDB
Yost.2019.BCC:Cancer cell:Myofibroblast	Yost.2019.BCC	Human	Basal cell carcinoma (BCC)	Skin	UBERON_0002097	Cancer cell	non-Immune	Myofibroblast	Myofibroblast	Myofibroblast	MCAM, MYLK	2	31359002	2019	Single-cell	scTyper sigDB
Yost.2019.BCC:Cancer cell:CAF	Yost.2019.BCC	Human	Basal cell carcinoma (BCC)	Skin	UBERON_0002097	Cancer cell	non-Immune	CAF	CAF	CAF	FAP, PDPN	2	31359002	2019	Single-cell	scTyper sigDB
Yost.2019.BCC:Cancer cell:CD8_T_cell	Yost.2019.BCC	Human	Basal cell carcinoma (BCC)	Skin	UBERON_0002097	Cancer cell	Immune	T cell subtype	CD8_T_cell	CD8+ T cell	CD8A, GZMA	2	31359002	2019	Single-cell	scTyper sigDB
Zhang.2019.HCC:Normal cell:Macrophage	Zhang.2019.HCC	Human	Hepatocellular Carcinoma (HCC)	Liver	UBERON_0002107	Normal cell	Immune	Macrophage	Macrophage	Macrophages in adjacent liver tissue	CST3, LYZ, CD68, FCGR3A, SAT1, LST1, HLA-DQB1, CD163, CD169, APOE	10	31675496	2019	Single-cell	scTyper sigDB
Zhang.2019.HCC:Normal cell:Macrophage	Zhang.2019.HCC	Human	Hepatocellular Carcinoma (HCC)	Ascites	UBERON_0002107	Normal cell	Immune	Macrophage	Macrophage	Macrophages in ascites	CST3, LYZ, CD68, S100A4, HLA-DRA, HLA-DQA1, MARCO, S100A9, CD163	9	31675496	2019	Single-cell	scTyper sigDB
Zhang.2019.HCC:Normal cell:CD1C_dendritic_cell	Zhang.2019.HCC	Human	Hepatocellular Carcinoma (HCC)	Ascites	UBERON_0002107	Normal cell	Immune	DC subtype	CD1C_dendritic_cell	CD1C+ Dendritic cell in ascites	CST3, LYZ, CD1C, RGS2, FCER1A, CLEC10A, IRF4	7	31675496	2019	Single-cell	scTyper sigDB
Zhang.2019.HCC:Normal cell (Adjacent):CD1C_dendritic_cell	Zhang.2019.HCC	Human	Hepatocellular Carcinoma (HCC)	Liver	UBERON_0002107	Normal cell (Adjacent)	Immune	DC subtype	CD1C_dendritic_cell	CD1C+ Dendritic cell in adjacent liver tissue	CST3, LYZ, CD1C, FCER1A,CLEC10A, VEGFA, IRF4	6	31675496	2019	Single-cell	scTyper sigDB
Zhang.2019.HCC:Normal cell (Adjacent):CD56_intermediate_natural_killer_cell	Zhang.2019.HCC	Human	Hepatocellular Carcinoma (HCC)	Liver	UBERON_0002107	Normal cell (Adjacent)	Immune	NK cell subtype	CD56_intermediate_natural_killer_cell	CD56 intermediate Natural killer cell in adjacent liver tissue	NKG7, CD69, XCL1	3	31675496	2019	Single-cell	scTyper sigDB
Zhang.2019.HCC:Normal cell (Adjacent):CD56_high_natural_killer_cell	Zhang.2019.HCC	Human	Hepatocellular Carcinoma (HCC)	Liver	UBERON_0002107	Normal cell (Adjacent)	Immune	NK cell subtype	CD56_high_natural_killer_cell	CD56 high Natural killer cell in adjacent liver tissue	NKG7, IL7R, AREG, CCL3, CCL5	5	31675496	2019	Single-cell	scTyper sigDB
Zhang.2019.HCC:Normal cell (Adjacent):Circulating_natural_killer_cell	Zhang.2019.HCC	Human	Hepatocellular Carcinoma (HCC)	Liver	UBERON_0002107	Normal cell (Adjacent)	Immune	NK cell subtype	Circulating_natural_killer_cell	Circulating natural killer cell in adjacent liver tissue	NKG7, FCGR3A, IFNG, GNLY, GZMB, CD69	6	31675496	2019	Single-cell	scTyper sigDB
Zhang.2019.HCC:Normal cell:CD56_high_natural_killer_cell	Zhang.2019.HCC	Human	Hepatocellular Carcinoma (HCC)	Blood	UBERON_0000178	Normal cell	Immune	NK cell subtype	CD56_high_natural_killer_cell	CD56 high Natural killer cell in blood	NKG7, SELL, NCAM1, KLRD1, GNLY, CCL3	6	31675496	2019	Single-cell	scTyper sigDB
Zhang.2019.HCC:Normal cell:Circulating_natural_killer_cell	Zhang.2019.HCC	Human	Hepatocellular Carcinoma (HCC)	Blood	UBERON_0000178	Normal cell	Immune	NK cell subtype	Circulating_natural_killer_cell	Circulating natural killer cell in blood	NKG7, FCGR3A, FGFBP2, CX3CR1, TYROBP, GNLY	6	31675496	2019	Single-cell	scTyper sigDB
Zhang.2019.HCC:Normal cell:Tissue_resident_natural_killer_cell	Zhang.2019.HCC	Human	Hepatocellular Carcinoma (HCC)	Liver	UBERON_0002107	Normal cell	Immune	NK cell subtype	Tissue_resident_natural_killer_cell	Tissue-resident natural killer cells in adjacent liver tissue	NKG7, CD160, TIGIT, CCL4, CCL3,IL32, CXCR4, ZNF331	7	31675496	2019	Single-cell	scTyper sigDB
Zhang.2019.HCC:Cancer cell:B_cell	Zhang.2019.HCC	Human	Hepatocellular Carcinoma (HCC)	Liver	UBERON_0002107	Cancer cell	Immune	B cell	B_cell	B cell	CD19, CD79A, MS4A1, CD22	4	31675496	2019	Single-cell	scTyper sigDB
Zhang.2019.HCC:Cancer cell:B_plasma_cell	Zhang.2019.HCC	Human	Hepatocellular Carcinoma (HCC)	Liver	UBERON_0002107	Cancer cell	Immune	B cell or Plasma cell	B_plasma_cell	B cell or Plasma cell	CD19, CD79A	2	31675496	2019	Single-cell	scTyper sigDB
Zhang.2019.HCC:Cancer cell:Type_3_innate_lymphoid_cell	Zhang.2019.HCC	Human	Hepatocellular Carcinoma (HCC)	Liver	UBERON_0002107	Cancer cell	Immune	Lymphoid cell	Type_3_innate_lymphoid_cell	Type 3 innate lymphoid cell	KIT, KLRF1, KLRB1, KLRD1, GZMK, GZMH	6	31675496	2019	Single-cell	scTyper sigDB
Zhang.2019.HCC:Cancer cell:Mast_cell	Zhang.2019.HCC	Human	Hepatocellular Carcinoma (HCC)	Liver	UBERON_0002107	Cancer cell	Immune	Mast cell	Mast_cell	Mast cell	CST3, S100A9, AIF1, CD79A, CPA3, IL7R	6	31675496	2019	Single-cell	scTyper sigDB
Zhang.2019.HCC.TIL:Cancer cell:Central_memory_T_cell	Zhang.2019.HCC.TIL	Human	Hepatocellular Carcinoma (HCC)	Liver	UBERON_0002107	Cancer cell	Immune	T cell subtype	Central_memory_T_cell	Central memory T cells	CD3D, CD3E, CD3G, CD8, CCR7, IL7R, CD74, TYROBP, SELL, ANXA1, ANXA2, S1PR1	12	31675496	2019	Single-cell	scTyper sigDB
Zhang.2019.HCC.TIL:Cancer cell:Exhausted_T_cell	Zhang.2019.HCC.TIL	Human	Hepatocellular Carcinoma (HCC)	Liver	UBERON_0002107	Cancer cell	Immune	T cell subtype	Exhausted_T_cell	Exhausted T cell	CD3D, CD3E, CD3G, CD4, HAVCR2, PDCD1, GZMB, ITGAE, CXCL13	9	31675496	2019	Single-cell	scTyper sigDB
Zhang.2019.HCC.TIL:Cancer cell:Effector_T_cell	Zhang.2019.HCC.TIL	Human	Hepatocellular Carcinoma (HCC)	Liver	UBERON_0002107	Cancer cell	Immune	T cell subtype	Effector_T_cell	Effector T cell	CD3D, CD3E, CD3G, CX3CR1, KLRG1, FCGR3A, FGFBP2, S1PR1, GZMH	9	31675496	2019	Single-cell	scTyper sigDB
Zhang.2019.HCC.TIL:Cancer cell:Effector_memory_T_cell	Zhang.2019.HCC.TIL	Human	Hepatocellular Carcinoma (HCC)	Liver	UBERON_0002107	Cancer cell	Immune	T cell subtype	Effector_memory_T_cell	Effector memory T cell	CD3D, CD3E, CD3G, GZMK, CCL4, CCL5, NKG7	7	31675496	2019	Single-cell	scTyper sigDB
Zhang.2019.HCC.TIL:Cancer cell:Mucosal_associated_invariant_T_cell	Zhang.2019.HCC.TIL	Human	Hepatocellular Carcinoma (HCC)	Liver	UBERON_0002107	Cancer cell	Immune	T cell subtype	Mucosal_associated_invariant_T_cell	Mucosal-associated invariant T cell	CD3D, CD3E, CD3G, SLC4A10, KLRB1, ZBTB16, NCR3	7	31675496	2019	Single-cell	scTyper sigDB
Zhang.2019.HCC.TIL:Cancer cell:Naive_T_cell	Zhang.2019.HCC.TIL	Human	Hepatocellular Carcinoma (HCC)	Liver	UBERON_0002107	Cancer cell	Immune	T cell subtype	Naive_T_cell	Naive T cell	CD3D, CD3E, CD3G, CCR7, LEF1, SELL, TCF7, S1PR1	8	31675496	2019	Single-cell	scTyper sigDB
Zhang.2019.HCC.TIL:Cancer cell:Regulatory_T_cell	Zhang.2019.HCC.TIL	Human	Hepatocellular Carcinoma (HCC)	Liver	UBERON_0002107	Cancer cell	Immune	T cell subtype	Regulatory_T_cell	Regulatory T (Treg) cell	CD3D, CD3E, CD3G, FOXP3, CTLA4, IL2RA	6	31675496	2019	Single-cell	scTyper sigDB
Zhang.2019.HCC.TIL:Cancer cell:Proliferative_T_cell	Zhang.2019.HCC.TIL	Human	Hepatocellular Carcinoma (HCC)	Liver	UBERON_0002107	Cancer cell	Immune	T cell subtype	Proliferative_T_cell	Proliferative T cell	CD3D, CD3E, CD3G, MKI67, STMN1, CMC1	6	31675496	2019	Single-cell	scTyper sigDB
Zhang.2019.HCC.TIL:Cancer cell:Tissue_resident_memory_T_cell	Zhang.2019.HCC.TIL	Human	Hepatocellular Carcinoma (HCC)	Liver	UBERON_0002107	Cancer cell	Immune	T cell subtype	Tissue_resident_memory_T_cell	Tissue resident memory T cell	CD3D, CD3E, CD3G, KLRD1, KLRF1, GNLY, IL32	7	31675496	2019	Single-cell	scTyper sigDB
Zhang.2019.HCC:Cancer cell:CD141_dendritic_cell	Zhang.2019.HCC	Human	Hepatocellular Carcinoma (HCC)	Liver	UBERON_0002107	Cancer cell	Immune	DC subtype	CD141_dendritic_cell	CD141+ Dendritic cell	CST3, LYZ, CLEC9A, IRF8, IDO1, CLNK, XCR1	7	31675496	2019	Single-cell	scTyper sigDB
Zhang.2019.HCC:Cancer cell:LAMP3_dendritic_cell	Zhang.2019.HCC	Human	Hepatocellular Carcinoma (HCC)	Liver	UBERON_0002107	Cancer cell	Immune	DC subtype	LAMP3_dendritic_cell	LAMP3+ dendritic cell	CST3, LYZ, LAMP3, IDO1, CD274, LTB, CCL19, CCL21	8	31675496	2019	Single-cell	scTyper sigDB
Zhang.2019.HCC.TAM:Cancer cell:MDSC_like_macrophage	Zhang.2019.HCC.TAM	Human	Hepatocellular Carcinoma (HCC)	Liver	UBERON_0002107	Cancer cell	Immune	Macrophage subtype	MDSC_like_macrophage	Myeloid-derived suppressor cell (MDSC)-like macrophage	CST3, LYZ, CD68, THBS1, S100A8, S100A9	6	31675496	2019	Single-cell	scTyper sigDB
Zhang.2019.HCC.TAM:Cancer cell:TAM_like_macrophage	Zhang.2019.HCC.TAM	Human	Hepatocellular Carcinoma (HCC)	Liver	UBERON_0002107	Cancer cell	Immune	Macrophage subtype	TAM_like_macrophage	TAM like macrophage	CST3, LYZ, CD68, CD163, CD169, C1QA, SLC40A1, GPNMB	8	31675496	2019	Single-cell	scTyper sigDB
Zhang.2019.HCC:Cancer cell:Classical_monocyte	Zhang.2019.HCC	Human	Hepatocellular Carcinoma (HCC)	Liver	UBERON_0002107	Cancer cell	Immune	Monocyte subtype	Classical_monocyte	Classical monocyte	CST3, LYZ, CD14, VCAN, S100A9, RNASE2, S100A12	7	31675496	2019	Single-cell	scTyper sigDB
Zhang.2019.HCC:Cancer cell:Non_classical_monocyte	Zhang.2019.HCC	Human	Hepatocellular Carcinoma (HCC)	Liver	UBERON_0002107	Cancer cell	Immune	Monocyte subtype	Non_classical_monocyte	Non-classical monocyte	CST3, LYZ, FCGR3A, FCER1G, LST1, AIF1, IFITM3	7	31675496	2019	Single-cell	scTyper sigDB
Zhang.2019.HCC.TIL:Cancer cell:Circulating_natural_killer_cell	Zhang.2019.HCC.TIL	Human	Hepatocellular Carcinoma (HCC)	Liver	UBERON_0002107	Cancer cell	Immune	NK cell subtype	Circulating_natural_killer_cell	Circulating natural killer cell in tumor	NKG7, FCGR3A, IFNG, GNLY, GZMB, CD69, HSPA1A	7	31675496	2019	Single-cell	scTyper sigDB
Zhang.2019.HCC.TIL:Cancer cell:Proliferative_natural_killer_cell	Zhang.2019.HCC.TIL	Human	Hepatocellular Carcinoma (HCC)	Liver	UBERON_0002107	Cancer cell	Immune	NK cell subtype	Proliferative_natural_killer_cell	Proliferative natural killer cell	NKG7, MKI67, TUBB, STMN	4	31675496	2019	Single-cell	scTyper sigDB
Zhang.2019.HCC.TIL:Cancer cell:Tissue_resident_natural_killer_cell	Zhang.2019.HCC.TIL	Human	Hepatocellular Carcinoma (HCC)	Liver	UBERON_0002107	Cancer cell	Immune	NK cell subtype	Tissue_resident_natural_killer_cell	Tissue-resident natural killer cells in tumor	NKG7, CD160, HSPA1A, DNAJB1, HSPA1B, HSPA6	6	31675496	2019	Single-cell	scTyper sigDB
D'Avola.2018.HCC:Normal cell:T_cell	D'Avola.2018.HCC	Human	Hepatocellular Carcinoma (HCC)	Blood	UBERON_0000178	Normal cell	Immune	T cell	T_cell	T cell	HNRNPA1, RPLP0, RPL3, RPL5, NPM1, RPL10A, EIF3E, RPSA, HSP90AB1, KIAA0125, EEF2, ZFAS1, SPINK2, LDHB, STMN1, ANP32B, SNHG7, SNHG8, C6orf48, SOX4, IMPDH2, RP11-620J15.3, EBPL, CYTL1, HMGA1, PRSS57, CDK6, ANKRD28, EGFL7, HOPX	30	30068984	2018	Single-cell	scTyper sigDB
D'Avola.2018.HCC:Normal cell:B_cell	D'Avola.2018.HCC	Human	Hepatocellular Carcinoma (HCC)	Blood	UBERON_0000178	Normal cell	Immune	B cell	B_cell	B cell	HLA-DRA, CD74, HLA-DPB1, CD79A, HLA-DPA1, HLA-DQA1, HLA-DRB1, MS4A1, CD37, CD52, HLA-DQB1, RPS25, CD79B, RPS5, LTB, PTPRCAP, RPL3, RPL10A, RPSA, RPL18, RPS21, RPL14, BANK1, RPL5, RPS7, BTG1, NPM1, HLA-DRB5, EEF1B2, HLA-DMA	30	30068984	2018	Single-cell	scTyper sigDB
D'Avola.2018.HCC:Normal cell:Red_blood_cell	D'Avola.2018.HCC	Human	Hepatocellular Carcinoma (HCC)	Blood	UBERON_0000178	Normal cell	Immune	Red blood cell (erythrocyte)	Red_blood_cell	Red blood cell (erythrocyte)	HBA1, HBB, HBD, HBA2, AHSP, SNCA, SLC25A37, UBB, HBM, ALAS2, CA1, IFI27, BPGM, GYPC, BNIP3L, SLC25A39, DCAF12, DAZAP2, MKRN1, TCEB2, CDC42, HEMGN, FAM46C, NFKBIZ, GMPR, C19orf43, FAM210B, CTSD, SELENBP1, OST4, MT-CO2, MT-ATP6, PABPC1, MT-CYB, OAZ1, EIF1, BTF3, FBXO7, SUB1, ITM2B, LSP1, SUMO2, UQCR11.1, EIF4A1	44	30068984	2018	Single-cell	scTyper sigDB
D'Avola.2018.HCC:Normal cell:Monocyte	D'Avola.2018.HCC	Human	Hepatocellular Carcinoma (HCC)	Blood	UBERON_0000178	Normal cell	Immune	Monocyte	Monocyte	Monocyte	S100A9, LYZ, RP11-1143G9.4, S100A8, VCAN, FOS, S100A12, MNDA, EGR1, CD14, CSTA, DUSP1, NEAT1, TYMP, GAPDH, TSPO, CCL5, CTSS, FCN1, MCL1, S100A6, MYL12A, IER2, NAMPT, MS4A6A, TYROBP, AIF1, S100A4, S100A11, CST3, LGALS1, LST1, SERPINA1, CFD, FGL2, PLBD1, FOLR3	37	30068984	2018	Single-cell	scTyper sigDB
D'Avola.2018.HCC:Normal cell:Natural_killer_cell	D'Avola.2018.HCC	Human	Hepatocellular Carcinoma (HCC)	Blood	UBERON_0000178	Normal cell	Immune	Natural killer cell	Natural_killer_cell	Natural killer cell	NKG7, CCL5, GNLY, IL32, CD3D, CST7, GZMH, PTPRCAP, GZMA, CD52, CD2, FGFBP2, GZMB, KLRD1, RARRES3, CCL4, CD3E, PRF1, AC092580.4, C12orf75, CD3G, CD8A, CTSW, LCK, HOPX, GZMM, CD8B, LYAR, EVL, KLRG1, CMC1, KLRF1, CD7, FCGR3A, SPON2, CLIC3, CD247, ID2, KLRB1, IFITM1, MYOM2, IL2RG	42	30068984	2018	Single-cell	scTyper sigDB
D'Avola.2018.HCC:Normal cell:Plasmacytoid_dendritic_cell	D'Avola.2018.HCC	Human	Hepatocellular Carcinoma (HCC)	Blood	UBERON_0000178	Normal cell	Immune	Dendritic cell subtype	Plasmacytoid_dendritic_cell	Plasmacytoid dendritic cell	IGJ, IRF8, GZMB, SEC61B, C12orf75, CCDC50, TCF4, LILRA4, ITM2C, IRF7, TCL1A, ALOX5AP, UGCG, PLD4, BCL11A, PPP1R14B, MZB1, TXN, SERPINF1, CLIC3, TSPAN13, LTB, VIMP, SPIB, SMPD3, LRRC26, OFD1, PTPRS, SOX4, SCT, HERPUD1, STMN1, RNASE6, CYB561A3, TPM2, IL3RA, APP, LINC00996	38	30068984	2018	Single-cell	scTyper sigDB
D'Avola.2018.HCC:Cancer cell:Circulating_tumor_cell	D'Avola.2018.HCC	Human	Hepatocellular Carcinoma (HCC)	Blood	UBERON_0000178	Cancer cell	non-Immune	Circulating tumor cell	Circulating_tumor_cell	Circulating tumor cell	APOA2, APOC1, ALB, HULC, HP, ORM1, CYB5A, FABP1, HPD, PEBP1, GSTA1, FGB, TTR, APOH, APOA1, SEPP1, MALAT1, TXN, CYP2E1, ARG1, RBP4, SPINK1, C1S, SERPINA1, HSPE1, APOC3, RHOD, ANG, PLA2G2A, KNG1, CDO1, PRAP1, FGL1, SAA4, ALDOB, AMBP, PTGR1, TMSB4X, GAMT, HINT1, CP, CHCHD10, KRT18, ETFB, ORM2, CFHR2, VTN, HLA-B, FGG, UQCC2, APOE, DDT, TUBB, SULT2A1, ECHS1, CFHR1, AKR1C3, C18orf56, MT-CO3, MT-CO1, HM…	100	30068984	2018	Single-cell	scTyper sigDB

## Sheet: Table S3
Table S3. List of the cell markers in CellMarker DB
Identifier	StudyName	Species	CancerType	TissueType	UberonOntologyID	malingnant.vs.non-malignant	CellName	CellOntologyID	cellMarker	GeneSymbol	GeneCount	geneID	proteinName	proteinID	PMID	Year	ResourceType	Company	DB source
Helbert.1997.Kidney:Normal cell:Proximal tubular cell	Helbert.1997.Kidney	Human	Normal	Kidney	UBERON_0002113	Normal cell	Proximal tubular cell	NA	Intestinal Alkaline Phosphatase	ALPI	1	248	PPBI	P09923	9263997	1997	Experiment	NA	CellMarker
Cassiman.1999.Liver:Normal cell:Ito cell (hepatic stellate cell)	Cassiman.1999.Liver	Human	Normal	Liver	UBERON_0002107	Normal cell	Ito cell (hepatic stellate cell)	CL_0000632	Synaptophysin	SYP	1	6855	SYPH	P08247	10595912	1999	Experiment	NA	CellMarker
Bamberger.2000.Endometrium:Normal cell:Trophoblast cell	Bamberger.2000.Endometrium	Human	Normal	Endometrium	UBERON_0001295	Normal cell	Trophoblast cell	CL_0000351	CEACAM1	CEACAM1	1	634	CEAM1	P13688	10751340	2000	Experiment	NA	CellMarker
Castrillon.2000.Germ:Normal cell:Primordial germ cell	Castrillon.2000.Germ	Human	Normal	Germ	UBERON_0000923	Normal cell	Primordial germ cell	CL_0000670	VASA	DDX4	1	54514	DDX4	Q9NQI0	10920202	2000	Experiment	NA	CellMarker
Chiambaretta.2002.Corneal epithelium:Normal cell:Epithelial cell	Chiambaretta.2002.Corneal epithelium	Human	Normal	Corneal epithelium	UBERON_0001772	Normal cell	Epithelial cell	CL_0000066	KLF6	KLF6	1	1316	KLF6	Q99612	12407152	2002	Experiment	NA	CellMarker
Anteby.2005.Placenta:Normal cell:Cytotrophoblast	Anteby.2005.Placenta	Human	Normal	Placenta	UBERON_0001987	Normal cell	Cytotrophoblast	CL_0000351	FGF10	FGF10	1	2255	FGF10	O15520	15950061	2005	Experiment	NA	CellMarker
Lim.2005.Periosteum:Normal cell:Periosteum-derived progenitor cell	Lim.2005.Periosteum	Human	Normal	Periosteum	UBERON_0002515	Normal cell	Periosteum-derived progenitor cell	NA	CD166, CD45, CD9, CD90	ALCAM, PTPRC, CD9, THY1	4	214, 5788, 928, 7070	CD166, PTPRC, CD9, THY1	Q13740, P08575, P21926, P04216	15977065	2005	Experiment	NA	CellMarker
Miki.2006.Amniotic membrane:Normal cell:Amnion epithelial cell	Miki.2006.Amniotic membrane	Human	Normal	Amniotic membrane	UBERON_0009742	Normal cell	Amnion epithelial cell	CL_0002536	NANOG, OCT3/4	NANOG, POU5F1	2	79923, 5460	NANOG, PO5F1	Q9H9S0, Q01860	16081662	2006	Experiment	NA	CellMarker
D'Amour.2006.Primitive streak:Normal cell:Primitive streak cell	D'Amour.2006.Primitive streak	Human	Normal	Primitive streak	UBERON_0004341	Normal cell	Primitive streak cell	NA	LHX1, MIXL1	LHX1, MIXL1	2	3975, 83881	LHX1, MIXL1	P48742, Q9H2W2	16258519	2006	Experiment	NA	CellMarker
Mitchell.2006.Adipose tissue:Normal cell:Stromal vascular fraction cell	Mitchell.2006.Adipose tissue	Human	Normal	Adipose tissue	UBERON_0001013	Normal cell	Stromal vascular fraction cell	CL_0000499	CD34	CD34	1	947	CD34	P28906	16322640	2006	Experiment	NA	CellMarker
Ohyama.2006.Scalp:Normal cell:Bulge stem cell	Ohyama.2006.Scalp	Human	Normal	Scalp	UBERON_0000403	Normal cell	Bulge stem cell	CL_0002337	CD200	CD200	1	4345	OX2G	P41217	16395407	2006	Experiment	NA	CellMarker
Aikawa.2006.Heart:Normal cell:Semilunar valve cell	Aikawa.2006.Heart	Human	Normal	Heart	UBERON_0000948	Normal cell	Semilunar valve cell	NA	MMP-13	MMP13	1	4322	MMP13	P45452	16534030	2006	Experiment	NA	CellMarker
Gellhaus.2006.Chorionic villus:Normal cell:Villous stromal cell	Gellhaus.2006.Chorionic villus	Human	Normal	Chorionic villus	UBERON_0007106	Normal cell	Villous stromal cell	NA	NOV, CYR61	NOV, CYR61	2	4856, 3491	NOV, CYR61	P48745, O00622	16675545	2006	Experiment	NA	CellMarker
Alabraba.2007.Liver:Normal cell:Kupffer cell	Alabraba.2007.Liver	Human	Normal	Liver	UBERON_0002107	Normal cell	Kupffer cell	CL_0000091	CD11b, CD14, CD18, CD32, CD68	ITGAM, CD14, ITGB2, [FCGR2A, FCGR2B, FCGR2C], CD68	5	3684, 929, 3689, [2212, 2213, 9103], 968	ITAM, CD14, ITB2, [FCG2A, FCG2B, FCG2C], CD68	P11215, P08571, P05107, [P12318, P31994, P31995], P34810	17692868	2007	Experiment	NA	CellMarker
Traktuev.2008.Adipose tissue:Normal cell:Adipose-derived stromal cell	Traktuev.2008.Adipose tissue	Human	Normal	Adipose tissue	UBERON_0001013	Normal cell	Adipose-derived stromal cell	CL_0000499	CD144, CD31, CD34	CDH5, PECAM1, CD34	3	1003, 5175, 947	CADH5, PECA1, CD34	P33151, P16284, P28906	17967785	2008	Experiment	NA	CellMarker
Kuhlmann.2008.Brain:Normal cell:Oligodendrocyte	Kuhlmann.2008.Brain	Human	Normal	Brain	UBERON_0000955	Normal cell	Oligodendrocyte	CL_0000128	NOGO	RTN4	1	57142	RTN4	Q9NQC3	18515322	2008	Experiment	NA	CellMarker
Tancharoen.2017.Amniotic fluid:Normal cell:Mesenchymal stem cell	Tancharoen.2017.Amniotic fluid	Human	Normal	Amniotic fluid	UBERON_0000173	Normal cell	Mesenchymal stem cell	CL_0000134	CD44	CD44	1	960	CD44	P16070	28017358	2017	Experiment	NA	CellMarker
Jiang.2016.Cartilage:Normal cell:Cartilage progenitor cell	Jiang.2016.Cartilage	Human	Normal	Cartilage	UBERON_0002418	Normal cell	Cartilage progenitor cell	CL_0000138	CD146, COL2	MCAM, COL2A1	2	4162, 1280	MUC18, COL2A1	P43121, P02458	27130221	2016	Experiment	NA	CellMarker
Prideaux.2017.Bone:Normal cell:Osteocyte	Prideaux.2017.Bone	Human	Normal	Bone	UBERON_0002481	Normal cell	Osteocyte	CL_0000137	DMP1, E11, MEPE, PHEX, SOST	DMP1, NA, MEPE, PHEX, SOST	5	1758, NA, 56955, 5251, 50964	DMP1, NA, MEPE, PHEX, SOST	Q13316, NA, Q9NQ76, P78562, Q9BQB4	27109824	2017	Experiment	NA	CellMarker
Abdelgawad.2017.Bone:Normal cell:Osteoclast	Abdelgawad.2017.Bone	Human	Normal	Bone	UBERON_0002481	Normal cell	Osteoclast	CL_0000092	CD56, RUNX2	NCAM1, RUNX2	2	4684, 860	NCAM1, RUNX2	P13591, Q13950	26860863	2017	Experiment	NA	CellMarker
de Souza.2017.Retina:Normal cell:Bipolar cell	de Souza.2017.Retina	Human	Normal	Retina	UBERON_0000966	Normal cell	Bipolar cell	NA	Aquaporin-0, Go-alpha, ISLET-1	MIP, GNAS, ISL1	3	4282, 2778, 3670	MIP, GNAS2, ISL1	P30301, P63092, P61371	26769220	2017	Experiment	NA	CellMarker
de Souza.2017.Retina:Normal cell:Muller cell	de Souza.2017.Retina	Human	Normal	Retina	UBERON_0000966	Normal cell	Muller cell	CL_0011107	GS	GLUL	1	2752	GLNA	P15104	26769220	2017	Experiment	NA	CellMarker
Sugita.2019.Peripheral blood:Normal cell:Monocyte	Sugita.2019.Peripheral blood	Human	Normal	Peripheral blood	UBERON_0005408	Normal cell	Monocyte	CL_0000576	CD11b, CD16, CD19, CD2, CD3, CD56, CD94, NKG2A	ITGAM, [FCGR3A, FCGR3B], CD19, CD2, [CD3D, CD3E, CD3G], NCAM1, KLRD1, KLRC1	8	3684, [2214, 2215], 930, 914, [915, 916, 917], 4684, 3824, 3821	ITAM, [FCG3A, FCG3B], CD19, CD2, [CD3D, CD3E, CD3G], NCAM1, KLRD1, NKG2A	P11215, [P08637, O75015], P15391, P06729, [P04234, P07766, P09693], P13591, Q13241, P26715	29610856	2019	Experiment	NA	CellMarker
Sugita.2019.Blood:Normal cell:Natural killer cell	Sugita.2019.Blood	Human	Normal	Blood	UBERON_0000178	Normal cell	Natural killer cell	CL_0000623	CD11b, CD16, CD19, CD2, CD3, CD56, CD94, NKG2A	ITGAM, [FCGR3A, FCGR3B], CD19, CD2, [CD3D, CD3E, CD3G], NCAM1, KLRD1, KLRC1	8	3684, [2214, 2215], 930, 914, [915, 916, 917], 4684, 3824, 3821	ITAM, [FCG3A, FCG3B], CD19, CD2, [CD3D, CD3E, CD3G], NCAM1, KLRD1, NKG2A	P11215, [P08637, O75015], P15391, P06729, [P04234, P07766, P09693], P13591, Q13241, P26715	29610856	2019	Experiment	NA	CellMarker
Rodrigues.2019.Tongue:Cancer cell:Cancer stem cell	Rodrigues.2019.Tongue	Human	Tongue Squamous Cell Carcinoma	Tongue	UBERON_0001723	Cancer cell	Cancer stem cell	NA	BMI1, CD44, NANOG, OCT4	BMI1, CD44, NANOG, POU5F1	4	648, 960, 79923, 5460	BMI1, CD44, NANOG, PO5F1	P35226, P16070, Q9H9S0, Q01860	29607565	2019	Experiment	NA	CellMarker
Soanca.2018.Gingiva:Normal cell:Mesenchymal stem cell	Soanca.2018.Gingiva	Human	Normal	Gingiva	UBERON_0001828	Normal cell	Mesenchymal stem cell	CL_0000134	CD105, CD166, CD29, CD44, CD49e, CD73, CD90	ENG, ALCAM, ITGB1, CD44, ITGA5, NT5E, THY1	7	2022, 214, 3688, 960, 3678, 4907, 7070	EGLN, CD166, ITB1, CD44, ITA5, 5NTD, THY1	P17813, Q13740, P05556, P16070, P08648, P21589, P04216	29604386	2018	Experiment	NA	CellMarker
Islam.2019.Undefined:Cancer cell:Cancer stem cell	Islam.2019.Undefined	Human	Esophageal Adenocarcinoma	Undefined	NA	Cancer cell	Cancer stem cell	NA	ALDH, ALDH1, CD44	ALDH family, ALDH1A1, CD44	3	ALDH family, 216, 960	ALDH family, AL1A1, CD44	ALDH family, P00352, P16070	29600369	2019	Experiment	NA	CellMarker
Yi.2018.Undefined:Cancer cell:Mesenchymal stem cell	Yi.2018.Undefined	Human	Glioblastoma	Undefined	NA	Cancer cell	Mesenchymal stem cell	CL_0000134	CD105, CD14, CD31, CD34, CD44, CD73, CD90	ENG, CD14, PECAM1, CD34, CD44, NT5E, THY1	7	2022, 929, 5175, 947, 960, 4907, 7070	EGLN, CD14, PECA1, CD34, CD44, 5NTD, THY1	P17813, P08571, P16284, P28906, P16070, P21589, P04216	29590646	2018	Experiment	NA	CellMarker
Martin.2018.Peripheral blood:Normal cell:Monocyte	Martin.2018.Peripheral blood	Human	Normal	Peripheral blood	UBERON_0005408	Normal cell	Monocyte	CL_0000576	CD14, CD19, CD20, CD27, CD3, CD38, IgA, IgG	CD14, CD19, MS4A1, CD27, [CD3D, CD3E, CD3G], CD38, CD79A, IgG family	8	929, 930, 931, 939, [915, 916, 917], 952, 973, IgG family	CD14, CD19, CD20, CD27, [CD3D, CD3E, CD3G], CD38, CD79A, IgG family	P08571, P15391, P11836, P26842, [P04234, P07766, P09693], P28907, P11912, IgG family	29579044	2018	Experiment	NA	CellMarker
Lopez.2019.Uterus:Normal cell:Endometrial stem cell	Lopez.2019.Uterus	Human	Normal	Uterus	UBERON_0000995	Normal cell	Endometrial stem cell	CL_0000034	ICAM1, SUSD2	ICAM1, SUSD2	2	3383, 56241	ICAM1, SUSD2	P05362, Q9UGT4	29575998	2019	Experiment	NA	CellMarker
Kawai.2018.Liver:Cancer cell:Cancer stem cell	Kawai.2018.Liver	Human	Hepatocellular Cancer	Liver	UBERON_0002107	Cancer cell	Cancer stem cell	NA	SOX9	SOX9	1	6662	SOX9	P48436	27457505	2018	Experiment	NA	CellMarker
Kawashima.2018.Dental pulp:Normal cell:Mesenchymal stem cell	Kawashima.2018.Dental pulp	Human	Normal	Dental pulp	UBERON_0001754	Normal cell	Mesenchymal stem cell	CL_0000134	CD105, STRO-1	ENG, NA	2	2022, NA	EGLN, NA	P17813, NA	28781092	2018	Experiment	NA	CellMarker
Kerekes.2018.Breast:Normal cell:Natural killer cell	Kerekes.2018.Breast	Human	Normal	Breast	UBERON_0000310	Normal cell	Natural killer cell	CL_0000623	CD56	NCAM1	1	4684	NCAM1	P13591	29090365	2018	Experiment	NA	CellMarker
Kim.2015.Dental pulp:Normal cell:Dental pulp stem cell	Kim.2015.Dental pulp	Human	Normal	Dental pulp	UBERON_0001754	Normal cell	Dental pulp stem cell	CL_0000034	CD105, CD29, CD44, CD73	ENG, ITGB1, CD44, NT5E	4	2022, 3688, 960, 4907	EGLN, ITB1, CD44, 5NTD	P17813, P05556, P16070, P21589	24837475	2015	Experiment	NA	CellMarker
Kim.2015.Liver:Cancer cell:Cancer stem cell	Kim.2015.Liver	Human	Liver Cancer	Liver	UBERON_0002107	Cancer cell	Cancer stem cell	NA	KIAA1114	TRO	1	7216	TROP	Q12816	24713374	2015	Experiment	NA	CellMarker
Fedele.2015.Peripheral blood:Normal cell:B cell	Fedele.2015.Peripheral blood	Human	Normal	Peripheral blood	UBERON_0005408	Normal cell	B cell	CL_0000236	CD19, CD27, CD38, CD45, IgD, ZAP70	CD19, CD27, CD38, PTPRC, IgD family, ZAP70	6	930, 939, 952, 5788, IgD family, 7535	CD19, CD27, CD38, PTPRC, IgD family, ZAP70	P15391, P26842, P28907, P08575, IgD family, P43403	25187226	2015	Experiment	NA	CellMarker
Tao.2017.Adipose tissue:Normal cell:Adipose-derived stem cell	Tao.2017.Adipose tissue	Human	Normal	Adipose tissue	UBERON_0001013	Normal cell	Adipose-derived stem cell	CL_0000034	CD146, CD90, KLF4, NANOG, Nestin, OCT4, PDGFR, SOX2	MCAM, THY1, KLF4, NANOG, NES, POU5F1, PDGFRB, SOX2	8	4162, 7070, 9314, 79923, 10763, 5460, 5159, 6657	MUC18, THY1, KLF4, NANOG, NEST, PO5F1, PGFRB, SOX2	P43121, P04216, O43474, Q9H9S0, P48681, Q01860, P09619, P48431	29214313	2017	Experiment	NA	CellMarker
Thelen.2018.Adipose tissue:Normal cell:Preadipocyte progenitor cell	Thelen.2018.Adipose tissue	Human	Normal	Adipose tissue	UBERON_0001013	Normal cell	Preadipocyte progenitor cell	NA	CD34, PDGFR-alpha	CD34, PDGFRA	2	947, 5156	CD34, PGFRA	P28906, P16234	28715395	2018	Experiment	NA	CellMarker
Tian.2015.Undefined:Cancer cell:Cancer stem cell	Tian.2015.Undefined	Human	Osteosarcoma	Undefined	NA	Cancer cell	Cancer stem cell	NA	CD271	NGFR	1	4804	TNR16	P08138	24893164	2015	Experiment	NA	CellMarker
Fujio.2019.Undefined:Normal cell:Regulatory T (Treg) cell	Fujio.2019.Undefined	Human	Normal	Undefined	NA	Normal cell	Regulatory T (Treg) cell	CL_0000815	CD49b, LAG3	ITGA2, LAG3	2	3673, 3902	ITA2, LAG3	P17301, P18627	28929191	2019	Experiment	NA	CellMarker
Fukamachi.2014.Stomach:Cancer cell:Cancer stem cell	Fukamachi.2014.Stomach	Human	Gastric Cancer	Stomach	UBERON_0000945	Cancer cell	Cancer stem cell	NA	CD49f	ITGA6	1	3655	ITA6	P23229	24015244	2014	Experiment	NA	CellMarker
van_den_Akker.2015.Nucleus pulposus:Normal cell:Nucleus pulposus cell	van_den_Akker.2015.Nucleus pulposus	Human	Normal	Nucleus pulposus	UBERON_0002242	Normal cell	Nucleus pulposus cell	CL_0002564	CA12, CD24, FOXF1, KRT19, PAX1, PTN	CA12, CD24, FOXF1, KRT19, PAX1, PTN	6	771, 100133941, 2294, 3880, 5075, 5764	CAH12, CD24, FOXF1, K1C19, PAX1, PTN	O43570, P25063, Q12946, P08727, P15863, P21246	24972717	2015	Experiment	NA	CellMarker
Gao.2019.Urine:Normal cell:Urine-derived stem cell	Gao.2019.Urine	Human	Normal	Urine	UBERON_0001088	Normal cell	Urine-derived stem cell	NA	CD105, CD146, CD34, CD45, CD73, CD90, OCT3/4, STRO-1	ENG, MCAM, CD34, PTPRC, NT5E, THY1, POU5F1, NA	8	2022, 4162, 947, 5788, 4907, 7070, 5460, NA	EGLN, MUC18, CD34, PTPRC, 5NTD, THY1, PO5F1, NA	P17813, P43121, P28906, P08575, P21589, P04216, Q01860, NA	28409292	2019	Experiment	NA	CellMarker
Garcia.2015.Pancreas:Cancer cell:Fibroblast	Garcia.2015.Pancreas	Human	Pancreatic Ductal Adenocarcinomas	Pancreas	UBERON_0001264	Cancer cell	Fibroblast	CL_0000057	COL11A1	COL11A1	1	1301	COBA1	P12107	24194920	2015	Experiment	NA	CellMarker
Gedye.2015.Undefined:Cancer cell:Fibroblast	Gedye.2015.Undefined	Human	Serous Ovarian Cancer	Undefined	NA	Cancer cell	Fibroblast	CL_0000057	CD90	THY1	1	7070	THY1	P04216	25170899	2015	Experiment	NA	CellMarker
Gedye.2015.Undefined:Cancer cell:Immune cell	Gedye.2015.Undefined	Human	Renal Clear Cell Carcinoma	Undefined	NA	Cancer cell	Immune cell	CL_0000738	CD11a, CD11b, CD170, CD172g, CD18, CD195, CD2, CD229, CD28, CD3, CD305, CD319, CD32, CD352, CD4, CD43, CD45, CD45RB, CD45RO, CD48, CD5, CD50, CD52, CD53, CD6, CD60b, CD69, CD7, CD85a, CD86, CD96, CDW198, HLA-DR	ITGAL, ITGAM, SIGLEC5, SIRPG, ITGB2, CCR5, CD2, LY9, CD28, [CD3D, CD3E, CD3G], LAIR1, SLAMF7, [FCGR2A, FCGR2B, FCGR2C], SLAMF6, CD4, SPN, PTPRC, NA, PTPRC, CD48, CD5, ICAM3, CD52, CD53, CD6, CD6, CD69, CD7, LILRB3, CD86, CD96, CCR8, HLA-DR family	33	3683, 3684, 8778, 55423, 3689, 1234, 914, 4063, 940, [915, 916, 917], 3903, 57823, [2212, 2213, 9103], 114836, 920, 6693, 5788, NA, 5788, 962, 921, 3385, 1043, 963, 923, 923, 969, 924, 11025, 942, 10225, 1237, HLA-DR family	ITAL, ITAM, SIGL5, SIRPG, ITB2, CCR5, CD2, LY9, CD28, [CD3D, CD3E, CD3G], LAIR1, SLAF7, [FCG2A, FCG2B, FCG2C], SLAF6, CD4, LEUK, PTPRC, NA, PTPRC, CD48, CD5, ICAM3, CD52, CD53, CD6, CD6, CD69, CD7, LIRB3, CD86, TACT, CCR8, HLA-DR family	P20701, P11215, O15389, Q9P1W8, P05107, P51681, P06729, Q9HBG7, P10747, [P04234, P07766, P09693], Q6GTX8, Q9NQ25, [P12318, P31994, P31995], Q96DU3, P01730, P16150, P08575, NA, P08575, P09326, P06127, P32942, P31358, P19397, P30203, P30203, Q07108, P09564, O75022, P42081, P40200, P51685, HLA-DR family	25170899	2015	Experiment	NA	CellMarker
Gedye.2015.Undefined:Cancer cell:Endothelial cell	Gedye.2015.Undefined	Human	Renal Clear Cell Carcinoma	Undefined	NA	Cancer cell	Endothelial cell	CL_0000115	CD123, CD144, CD201, CD202b, CD220, CD231, CD269, CD292, CD309, CD332, CD66, CD66d, CD73, CD77, HPC	IL3RA, CDH5, A4GALT, TEK, INSR, TSPAN7, TNFRSF17, BMPR1A, KDR, FGFR2, CEA family, CEACAM3, NT5E, PROCR, NA	15	3563, 1003, 10544, 7010, 3643, 7102, 608, 657, 3791, 2263, CEA family, 1084, 4907, 53947, NA	IL3RA, CADH5, EPCR, TIE2, INSR, TSN7, TNR17, BMR1A, VGFR2, FGFR2, CEA family, CEAM3, 5NTD, A4GAT, NA	P26951, P33151, Q9UNN8, Q02763, P06213, P41732, Q02223, P36894, P35968, P21802, CEA family, P40198, P21589, Q9NPC4, NA	25170899	2015	Experiment	NA	CellMarker
Gedye.2015.Undefined:Cancer cell:Fibroblast	Gedye.2015.Undefined	Human	Renal Clear Cell Carcinoma	Undefined	NA	Cancer cell	Fibroblast	CL_0000057	CD111, CD140b, CD156b, CD271	NECTIN1, PDGFRB, ADAM17, NGFR	4	5818, 5159, 6868, 4804	NECT1, PGFRB, ADA17, TNR16	Q15223, P09619, P78536, P08138	25170899	2015	Experiment	NA	CellMarker
Gedye.2015.Undefined:Normal cell:Endothelial cell	Gedye.2015.Undefined	Human	Normal	Undefined	NA	Normal cell	Endothelial cell	CL_0000115	CD209	CD209	1	30835	CD209	Q9NNX6	25170899	2015	Experiment	NA	CellMarker
Gedye.2015.Undefined:Normal cell:T cell	Gedye.2015.Undefined	Human	Normal	Undefined	NA	Normal cell	T cell	CL_0000084	CD150	SLAMF1	1	6504	SLAF1	Q13291	25170899	2015	Experiment	NA	CellMarker
Gedye.2015.Undefined:Normal cell:B cell	Gedye.2015.Undefined	Human	Normal	Undefined	NA	Normal cell	B cell	CL_0000236	CD150	SLAMF1	1	6504	SLAF1	Q13291	25170899	2015	Experiment	NA	CellMarker
Gedye.2015.Undefined:Normal cell:Thymocyte	Gedye.2015.Undefined	Human	Normal	Undefined	NA	Normal cell	Thymocyte	CL_0000893	CD150	SLAMF1	1	6504	SLAF1	Q13291	25170899	2015	Experiment	NA	CellMarker
Gedye.2015.Undefined:Normal cell:Dendritic cell	Gedye.2015.Undefined	Human	Normal	Undefined	NA	Normal cell	Dendritic cell	CL_0000451	CD150	SLAMF1	1	6504	SLAF1	Q13291	25170899	2015	Experiment	NA	CellMarker
Gedye.2015.Undefined:Normal cell:Neutrophil	Gedye.2015.Undefined	Human	Normal	Undefined	NA	Normal cell	Neutrophil	CL_0000775	CD16b	FCGR3B	1	2215	FCG3B	O75015	25170899	2015	Experiment	NA	CellMarker
Gedye.2015.Undefined:Normal cell:B cell	Gedye.2015.Undefined	Human	Normal	Undefined	NA	Normal cell	B cell	CL_0000236	FMC7	MS4A1	1	931	CD20	P11836	25170899	2015	Experiment	NA	CellMarker
Gedye.2015.Undefined:Normal cell:Lymphocyte	Gedye.2015.Undefined	Human	Normal	Undefined	NA	Normal cell	Lymphocyte	CL_0000542	CD197	CCR7	1	1236	CCR7	P32248	25170899	2015	Experiment	NA	CellMarker
Ahmed.2018.Brain:Cancer cell:Cancer stem cell	Ahmed.2018.Brain	Human	Glioblastoma	Brain	UBERON_0000955	Cancer cell	Cancer stem cell	NA	CD133	PROM1	1	8842	PROM1	O43490	29492900	2018	Experiment	NA	CellMarker
Ahmed.2017.Peripheral blood:Normal cell:Endothelial progenitor cell	Ahmed.2017.Peripheral blood	Human	Normal	Peripheral blood	UBERON_0005408	Normal cell	Endothelial progenitor cell	CL_0002619	CD34, CD45, VEGFR-2	CD34, PTPRC, KDR	3	947, 5788, 3791	CD34, PTPRC, VGFR2	P28906, P08575, P35968	27561827	2017	Experiment	NA	CellMarker
Ahmed.2017.Peripheral blood:Normal cell:Endothelial cell	Ahmed.2017.Peripheral blood	Human	Normal	Peripheral blood	UBERON_0005408	Normal cell	Endothelial cell	CL_0000115	CD133, CD144, CD34, CD45	PROM1, CDH5, CD34, PTPRC	4	8842, 1003, 947, 5788	PROM1, CADH5, CD34, PTPRC	O43490, P33151, P28906, P08575	27561827	2017	Experiment	NA	CellMarker
Alam.2015.Kidney:Cancer cell:Tumor endothelial cell	Alam.2015.Kidney	Human	Renal Cell Carcinoma	Kidney	UBERON_0002113	Cancer cell	Tumor endothelial cell	CL_0000115	SBSN	SBSN	1	374897	SBSN	Q6UWP8	25283635	2015	Experiment	NA	CellMarker
Alam.2015.Colon:Cancer cell:Tumor endothelial cell	Alam.2015.Colon	Human	Colon Cancer	Colon	UBERON_0001155	Cancer cell	Tumor endothelial cell	CL_0000115	SBSN	SBSN	1	374897	SBSN	Q6UWP8	25283635	2015	Experiment	NA	CellMarker
Aliberti.2018.Gonad:Normal cell:Premeiotic germ cell	Aliberti.2018.Gonad	Human	Normal	Gonad	UBERON_0000991	Normal cell	Premeiotic germ cell	CL_0000586	MAGE-A4	MAGEA4	1	4103	MAGA4	P43358	29393262	2018	Experiment	NA	CellMarker
Aliberti.2018.Gonad:Normal cell:Gonocyte	Aliberti.2018.Gonad	Human	Normal	Gonad	UBERON_0000991	Normal cell	Gonocyte	CL_0000670	OCT3/4	POU5F1	1	5460	PO5F1	Q01860	29393262	2018	Experiment	NA	CellMarker
Alizadeh.2016.Adipose tissue:Normal cell:Mesenchymal stem cell	Alizadeh.2016.Adipose tissue	Human	Normal	Adipose tissue	UBERON_0001013	Normal cell	Mesenchymal stem cell	CL_0000134	CD31, CD34, CD44, CD45, CD73, CD90, CD105	PECAM1, CD34, CD44, PTPRC, NT5E, THY1, ENG	7	5175, 947, 960, 5788, 4907, 7070, 2022	PECA1, CD34, CD44, PTPRC, 5NTD, THY1, EGLN	P16284, P28906, P16070, P08575, P21589, P04216, P17813	24978442	2016	Experiment	NA	CellMarker
Altman.2015.Testis:Normal cell:Gonocyte	Altman.2015.Testis	Human	Normal	Testis	UBERON_0000473	Normal cell	Gonocyte	CL_0000670	SSEA-4	NA	1	NA	NA	NA	25030892	2015	Experiment	NA	CellMarker
Altman.2015.Testis:Normal cell:Spermatogonial stem cell	Altman.2015.Testis	Human	Normal	Testis	UBERON_0000473	Normal cell	Spermatogonial stem cell	CL_0000089	SSEA-4	NA	1	NA	NA	NA	25030892	2015	Experiment	NA	CellMarker
Altman.2015.Testis:Normal cell:Sertoli cell	Altman.2015.Testis	Human	Normal	Testis	UBERON_0000473	Normal cell	Sertoli cell	CL_0000216	SSEA-4	NA	1	NA	NA	NA	25030892	2015	Experiment	NA	CellMarker
Altman.2015.Testis:Normal cell:Gonocyte	Altman.2015.Testis	Human	Normal	Testis	UBERON_0000473	Normal cell	Gonocyte	CL_0000670	THY1	THY1	1	7070	THY1	P04216	25030892	2015	Experiment	NA	CellMarker
Altman.2015.Testis:Normal cell:Gonocyte	Altman.2015.Testis	Human	Normal	Testis	UBERON_0000473	Normal cell	Gonocyte	CL_0000670	c-Kit	KIT	1	3815	KIT	P10721	25030892	2015	Experiment	NA	CellMarker
Amati.2019.Bone marrow:Normal cell:Mesenchymal stromal cell	Amati.2019.Bone marrow	Human	Normal	Bone marrow	UBERON_0002371	Normal cell	Mesenchymal stromal cell	CL_0000134	beta-2-microglobulin, CD105, CD13, CD147, CD151, CD276, CD29, CD44, CD47, CD59, CD73, CD81, CD90, CD98, HLA-ABC, Vimentin	B2M, ENG, ANPEP, BSG, CD151, CD276, ITGB1, CD44, CD47, CD59, NT5E, CD81, THY1, SLC3A2, HLA-ABC family, VIM	16	567, 2022, 290, 682, 977, 80381, 3688, 960, 961, 966, 4907, 975, 7070, 6520, HLA-ABC family, 7431	B2MG, EGLN, AMPN, BASI, CD151, CD276, ITB1, CD44, CD47, CD59, 5NTD, CD81, THY1, 4F2, HLA-ABC family, VIME	P61769, P17813, P15144, P35613, P48509, Q5ZPR3, P05556, P16070, Q08722, P13987, P21589, P60033, P04216, P08195, HLA-ABC family, P08670	29338788	2019	Experiment	NA	CellMarker
Amsterdam.2015.Pancreas:Normal cell:Pancreatic stem cell	Amsterdam.2015.Pancreas	Human	Normal	Pancreas	UBERON_0001264	Normal cell	Pancreatic stem cell	CL_0000034	c-Kit	KIT	1	3815	KIT	P10721	23978330	2015	Experiment	NA	CellMarker
An.2018.Peripheral blood:Normal cell:Myeloid-derived suppressor cell	An.2018.Peripheral blood	Human	Normal	Peripheral blood	UBERON_0005408	Normal cell	Myeloid-derived suppressor cell	CL_0000889	CD11b, CD33, CD39	ITGAM, CD33, ENTPD1	3	3684, 945, 953	ITAM, CD33, ENTP1	P11215, P20138, P49961	29108995	2018	Experiment	NA	CellMarker
An.2018.Peripheral blood:Normal cell:Myeloid-derived suppressor cell	An.2018.Peripheral blood	Human	Normal	Peripheral blood	UBERON_0005408	Normal cell	Myeloid-derived suppressor cell	CL_0000889	CD11b, CD11c, CD14, CD1d, CD220, CD226, CD24, CD244, CD328, CD33, CD39, CD42b, CD46, CD49a, CD49d, CD49e, CD49f, CD52, CD53, CD54, CD56, CD62L, CD62P, CD66a, CD66c, CD66e, CD69, CD71, CD81, CD84, CD85d, CD85h, CD85j, CD85k	ITGAM, ITGAX, CD14, CD1D, INSR, CD226, CD24, CD244, SIGLEC7, CD33, ENTPD1, GP1BA, CD46, ITGA1, ITGA4, ITGA5, ITGA6, CD52, CD53, ICAM1, NCAM1, SELL, SELP, CEACAM1, CEACAM6, CEACAM5, CD69, TFRC, CD81, CD84, LILRB2, LILRA2, LILRB1, LILRB4ITGAM	34	3684, 3687, 929, 912, 3643, 10666, 100133941, 51744, 27036, 945, 953, 2811, 4179, 3672, 3676, 3678, 3655, 1043, 963, 3383, 4684, 6402, 6403, 634, 4680, 1048, 969, 7037, 975, 8832, 10288, 11027, 10859, 11006	ITAM, ITAX, CD14, CD1D, INSR, CD226, CD24, CD244, SIGL7, CD33, ENTP1, GP1BA, MCP, ITA1, ITA4, ITA5, ITA6, CD52, CD53, ICAM1, NCAM1, LYAM1, LYAM3, CEAM1, CEAM6, CEAM5, CD69, TFR1, CD81, SLAF5, LIRB2, LIRA2, LIRB1, LIRB4	P11215, P20702, P08571, P15813, P06213, Q15762, P25063, Q9BZW8, Q9Y286, P20138, P49961, P07359, P15529, P56199, P13612, P08648, P23229, P31358, P19397, P05362, P13591, P14151, P16109, P13688, P40199, P06731, Q07108, P02786, P60033, Q9UIB8, Q8N423, Q8N149, Q8NHL6, Q8NHJ6	29108995	2018	Experiment	NA	CellMarker
Ghosh.2017.Brain:Cancer cell:Cancer stem cell	Ghosh.2017.Brain	Human	Glioblastoma	Brain	UBERON_0000955	Cancer cell	Cancer stem cell	NA	CADM1, CLCC1, HMOX1, SCAMP3, SLC16A1	CADM1, CLCC1, HMOX1, SCAMP3, SLC16A1	5	23705, 23155, 3162, 10067, 6566	CADM1, CLCC1, HMOX1, SCAM3, MOT1	Q9BY67, Q96S66, P09601, O14828, P53985	27354342	2017	Experiment	NA	CellMarker
Gomathysankar.2019.Undefined:Normal cell:Mesenchymal stem cell	Gomathysankar.2019.Undefined	Human	Normal	Undefined	NA	Normal cell	Mesenchymal stem cell	CL_0000134	CD29, CD73, CD90, D105	ITGB1, NT5E, THY1, ENG	4	3688, 4907, 7070, 2022	ITB1, 5NTD, THY1, EGLN	P05556, P21589, P04216, P17813	28096632	2019	Experiment	NA	CellMarker
Gong.2014.Breast:Cancer cell:Cancer stem cell	Gong.2014.Breast	Human	Breast Cancer	Breast	UBERON_0000310	Cancer cell	Cancer stem cell	NA	ALDH1	ALDH1A1	1	216	AL1A1	P00352	24461456	2014	Experiment	NA	CellMarker
Gosselin.2017.Colon:Normal cell:CD4+ T cell	Gosselin.2017.Colon	Human	Normal	Colon	UBERON_0001155	Normal cell	CD4+ T cell	CL_0000624	CCR6	CCR6	1	1235	CCR6	P51684	27835617	2017	Experiment	NA	CellMarker
Gosselin.2017.Blood:Normal cell:CD4+ T cell	Gosselin.2017.Blood	Human	Normal	Blood	UBERON_0000178	Normal cell	CD4+ T cell	CL_0000624	CCR6	CCR6	1	1235	CCR6	P51684	27835617	2017	Experiment	NA	CellMarker
Gotoh.2015.Lung:Normal cell:Anterior foregut endoderm cell	Gotoh.2015.Lung	Human	Normal	Lung	UBERON_0002048	Normal cell	Anterior foregut endoderm cell	CL_0000223	Carboxypeptidase M	CPM	1	1368	CBPM	P14384	25241738	2015	Experiment	NA	CellMarker
Gudadze.2014.Breast:Cancer cell:Cancer stem cell	Gudadze.2014.Breast	Human	Breast Cancer	Breast	UBERON_0000310	Cancer cell	Cancer stem cell	NA	CD24, CD44	CD24, CD44	2	100133941, 960	CD24, CD44	P25063, P16070	24099815	2014	Experiment	NA	CellMarker
Guo.2017.Bone marrow:Normal cell:Dendritic cell	Guo.2017.Bone marrow	Human	Normal	Bone marrow	UBERON_0002371	Normal cell	Dendritic cell	CL_0000451	CD40, CD80, CD86, MHC class II	CD40, CD80, CD86, MHC class II	4	958, 941, 942, MHC class II	TNR5, CD80, CD86, MHC class II	P25942, P33681, P42081, MHC class II	27809931	2017	Experiment	NA	CellMarker
Hager.2014.Adipose tissue:Normal cell:Endoderm progenitor cell	Hager.2014.Adipose tissue	Human	Normal	Adipose tissue	UBERON_0001013	Normal cell	Endoderm progenitor cell	NA	CD133, CD31, CD34	PROM1, PECAM1, CD34	3	8842, 5175, 947	PROM1, PECA1, CD34	O43490, P16284, P28906	24094492	2014	Experiment	NA	CellMarker
Hasmim.2019.Blood:Normal cell:Natural killer cell	Hasmim.2019.Blood	Human	Normal	Blood	UBERON_0000178	Normal cell	Natural killer cell	CL_0000623	CD94	KLRD1	1	3824	KLRD1	Q13241	29123958	2019	Experiment	NA	CellMarker
Hatt.2015.Blood:Normal cell:Circulating fetal cell	Hatt.2015.Blood	Human	Normal	Blood	UBERON_0000178	Normal cell	Circulating fetal cell	NA	ACTB, ATF4, CD33, CD68, CD9, CDC42_1, CLDN6, COL1A2, CRABP1, CRIP1, CRYL1, CTNNB1, DLX5, EN1, F11R, FIGD, FOXA2, GATA5, HAMP, HMGA1, IL7R, JUN, JUNB, KCNQ4, MCAM, MMP9, NCAM1, OLIG2, PBLD, PDGFC, PF4, PUM2, SELE, SELPLG, SMAD3, SMC3, SOX13, TCF3, TNC	ACTB, ATF4, CD33, CD68, CD9, CDC42, CLDN6, COL1A2, CRABP1, CRIP1, CRYL1, CTNNB1, DLX5, EN1, F11R, NA, FOXA2, GATA5, HAMP, HMGA1, IL7R, JUN, JUNB, KCNQ4, MCAM, MMP9, NCAM1, OLIG2, PBLD, PDGFC, PF4, PUM2, SELE, SELPLG, SMAD3, SMC3, SOX13, TCF3, TNC,	39	60, 468, 945, 968, 928, 998, 9074, 1278, 1381, 1396, 51084, 1499, 1749, 2019, 50848, NA, 3170, 140628, 57817, 3159, 3575, 3725, 3726, 9132, 4162, 4318, 4684, 10215, 64081, 56034, 5196, 23369, 6401, 6404, 4088, 9126, 9580, 6929, 3371,	ACTB, ATF4, CD33, CD68, CD9, CDC42, CLD6, CO1A2, RABP1, CRIP1, CRYL1, NA, DLX5, HME1, JAM1, NA, FOXA2, GATA5, HEPC, HMGA1, IL7RA, JUN, JUNB, KCNQ4, MUC18, MMP9, NCAM1, OLIG2, PBLD, PDGFC, PLF4, PUM2, LYAM2, SELPL, SMAD3, SMC3, SOX13, TFE2, TENA,	P60709, P18848, P20138, P34810, P21926, P60953, P56747, P08123, P29762, P50238, Q9Y2S2, P56178, Q05925, Q9Y624, Q9Y261, NA, Q9BWX5, P81172, P17096, P16871, P05412, P17275, P56696, P43121, P14780, P13591, Q13516, P30039, Q9NRA1, P02776, Q8TB72, P16581, Q14242, P84022, Q9UQE7, Q9UN79, P15923, P24821, P24821	24217417	2015	Experiment	NA	CellMarker
van Strien.2014.Brain:Normal cell:Neural progenitor cell	van Strien.2014.Brain	Human	Normal	Brain	UBERON_0000955	Normal cell	Neural progenitor cell	NA	CD271, GFAPdelta	NGFR, GFAP	2	4804, 2670	TNR16, GFAP	P08138, P14136	24604282	2014	Experiment	NA	CellMarker
van Vuurden.2015.Embryo:Normal cell:Astroglial progenitor cell	van Vuurden.2015.Embryo	Human	Normal	Embryo	UBERON_0000922	Normal cell	Astroglial progenitor cell	NA	PBXIP1	PBXIP1	1	57326	PBIP1	Q96AQ6	24470547	2015	Experiment	NA	CellMarker
Huang.2019.Undefined:Cancer cell:Cancer stem cell	Huang.2019.Undefined	Human	Colorectal Cancer	Undefined	NA	Cancer cell	Cancer stem cell	NA	FLT1	FLT1	1	2321	VGFR1	P17948	29100318	2019	Experiment	NA	CellMarker
Volz.2018.Skin:Normal cell:Endothelial cell	Volz.2018.Skin	Human	Normal	Skin	UBERON_0002097	Normal cell	Endothelial cell	CL_0000115	CD31, VWF	PECAM1, VWF	2	5175, 7450	PECA1, VWF	P16284, P04275	28135608	2018	Experiment	NA	CellMarker
Wang.2015.Undefined:Cancer cell:Cancer stem cell	Wang.2015.Undefined	Human	Leukemia	Undefined	NA	Cancer cell	Cancer stem cell	NA	CD34, CD38	CD34, CD38	2	947, 952	CD34, CD38	P28906, P28907	24689055	2015	Experiment	NA	CellMarker
Wang.2015.Undefined:Cancer cell:Cancer stem cell	Wang.2015.Undefined	Human	Pancreatic Cancer	Undefined	NA	Cancer cell	Cancer stem cell	NA	CD133, CD24, CD44	PROM1, CD24, CD44	3	8842, 100133941, 960	PROM1, CD24, CD44	O43490, P25063, P16070	24689055	2015	Experiment	NA	CellMarker
Huo.2014.Undefined:Normal cell:Endothelial cell	Huo.2014.Undefined	Human	Normal	Undefined	NA	Normal cell	Endothelial cell	CL_0000115	CD31	PECAM1	1	5175	PECA1	P16284	25001945	2014	Experiment	NA	CellMarker
Hydes.2019.Peripheral blood:Normal cell:Natural killer cell	Hydes.2019.Peripheral blood	Human	Normal	Peripheral blood	UBERON_0005408	Normal cell	Natural killer cell	CL_0000623	CD49a, CXCR6	ITGA1, CXCR6	2	3672, 10663	ITA1, CXCR6	P56199, O00574	28952190	2019	Experiment	NA	CellMarker
Iczkowski.2015.Undefined:Cancer cell:Paneth cell	Iczkowski.2015.Undefined	Human	Prostate Cancer	Undefined	NA	Cancer cell	Paneth cell	CL_0000510	AMACR	AMACR	1	23600	AMACR	Q9UHK6	25031776	2015	Experiment	NA	CellMarker
Inocencio.2018.Undefined:Cancer cell:Cancer stem cell	Inocencio.2018.Undefined	Human	Glioblastoma	Undefined	NA	Cancer cell	Cancer stem cell	NA	CD133	PROM1	1	8842	PROM1	O43490	29392691	2018	Experiment	NA	CellMarker
Kvell.2015.Thymus:Normal cell:Epithelial cell	Kvell.2015.Thymus	Human	Normal	Thymus	UBERON_0002370	Normal cell	Epithelial cell	CL_0000066	EpCAM, FZ4, K8, WNT4	EPCAM, FZD4, KRT8, WNT4	4	4072, 8322, 3856, 54361	EPCAM, FZD4, K2C8, WNT4	P16422, Q9ULV1, P05787, P56705	24768153	2015	Experiment	NA	CellMarker
Konig.2015.Blood vessel:Normal cell:Mesenchymal stromal cell	Konig.2015.Blood vessel	Human	Normal	Blood vessel	UBERON_0001981	Normal cell	Mesenchymal stromal cell	CL_0000134	CD90	THY1	1	7070	THY1	P04216	25244528	2015	Experiment	NA	CellMarker
Ito.2015.Liver:Normal cell:Hepatoblast	Ito.2015.Liver	Human	Normal	Liver	UBERON_0002107	Normal cell	Hepatoblast	CL_0005026	CD45, CD71, DLK1, PDGFR-alpha, TER119	PTPRC, TFRC, DLK1, PDGFRA, NA	5	5788, 7037, 8788, 5156, NA	PTPRC, TFR1, DLK1, PGFRA, NA	P08575, P02786, P80370, P16234, NA	24238062	2015	Experiment	NA	CellMarker
Ito.2015.Liver:Normal cell:Mesenchymal cell	Ito.2015.Liver	Human	Normal	Liver	UBERON_0002107	Normal cell	Mesenchymal cell	CL_0008019	CD45, CD71, DLK1, PDGFR-alpha, TER119	PTPRC, TFRC, DLK1, PDGFRA, NA	5	5788, 7037, 8788, 5156, NA	PTPRC, TFR1, DLK1, PGFRA, NA	P08575, P02786, P80370, P16234, NA	24238062	2015	Experiment	NA	CellMarker
Ito.2015.Liver:Normal cell:Endothelial cell	Ito.2015.Liver	Human	Normal	Liver	UBERON_0002107	Normal cell	Endothelial cell	CL_0000115	CD45, CD71, DLK1, FLK1, TER119	PTPRC, TFRC, DLK1, KDR, NA	5	5788, 7037, 8788, 3791, NA	PTPRC, TFR1, DLK1, VGFR2, NA	P08575, P02786, P80370, P35968, NA	24238062	2015	Experiment	NA	CellMarker
Ito.2015.Liver:Normal cell:Hematopoietic cell	Ito.2015.Liver	Human	Normal	Liver	UBERON_0002107	Normal cell	Hematopoietic cell	CL_0000988	CD45	PTPRC	1	5788	PTPRC	P08575	24238062	2015	Experiment	NA	CellMarker
Ito.2015.Liver:Normal cell:Hematopoietic cell	Ito.2015.Liver	Human	Normal	Liver	UBERON_0002107	Normal cell	Hematopoietic cell	CL_0000988	CD71	TFRC	1	7037	TFR1	P02786	24238062	2015	Experiment	NA	CellMarker
Ito.2015.Liver:Normal cell:Hematopoietic cell	Ito.2015.Liver	Human	Normal	Liver	UBERON_0002107	Normal cell	Hematopoietic cell	CL_0000988	TER119	NA	1	NA	NA	NA	24238062	2015	Experiment	NA	CellMarker
Jang.2017.Liver:Cancer cell:Cancer stem cell	Jang.2017.Liver	Human	Hepatocellular Cancer	Liver	UBERON_0002107	Cancer cell	Cancer stem cell	NA	CD133	PROM1	1	8842	PROM1	O43490	28034805	2017	Experiment	NA	CellMarker
Jeng.2019.Undefined:Cancer cell:Cancer stem cell	Jeng.2019.Undefined	Human	Hepatocellular Cancer	Undefined	NA	Cancer cell	Cancer stem cell	NA	CXCR4	CXCR4	1	7852	CXCR4	P61073	28789425	2019	Experiment	NA	CellMarker
Jia.2018.Synovial fluid:Normal cell:Mesenchymal stem cell	Jia.2018.Synovial fluid	Human	Normal	Synovial fluid	UBERON_0001090	Normal cell	Mesenchymal stem cell	CL_0000134	CD90	THY1	1	7070	THY1	P04216	29068101	2018	Experiment	NA	CellMarker
Lau.2017.Liver:Normal cell:CD4+ T cell	Lau.2017.Liver	Human	Normal	Liver	UBERON_0002107	Normal cell	CD4+ T cell	CL_0000624	CD3, CD4	[CD3D, CD3E, CD3G], CD4	2	[915, 916, 917], 920	[CD3D, CD3E, CD3G], CD4	[P04234, P07766, P09693], P01730	27781378	2017	Experiment	NA	CellMarker
Lau.2017.Liver:Normal cell:CD8+ T cell	Lau.2017.Liver	Human	Normal	Liver	UBERON_0002107	Normal cell	CD8+ T cell	CL_0000625	CD3, CD8	[CD3D, CD3E, CD3G], CD8A	2	[915, 916, 917], 925	[CD3D, CD3E, CD3G], CD8A	[P04234, P07766, P09693], P01732	27781378	2017	Experiment	NA	CellMarker
Lau.2017.Liver:Normal cell:Monocyte	Lau.2017.Liver	Human	Normal	Liver	UBERON_0002107	Normal cell	Monocyte	CL_0000576	CD14	CD14	1	929	CD14	P08571	27781378	2017	Experiment	NA	CellMarker
Lau.2017.Liver:Normal cell:Dendritic cell	Lau.2017.Liver	Human	Normal	Liver	UBERON_0002107	Normal cell	Dendritic cell	CL_0000451	CD11c, HLA-DR	ITGAX, HLA-DR family	2	3687, HLA-DR family	ITAX, HLA-DR family	P20702, HLA-DR family	27781378	2017	Experiment	NA	CellMarker
Lau.2017.Liver:Normal cell:Natural killer cell	Lau.2017.Liver	Human	Normal	Liver	UBERON_0002107	Normal cell	Natural killer cell	CL_0000623	CD16	[FCGR3A, FCGR3B]	1	[2214, 2215]	[FCG3A, FCG3B]	[P08637, O75015]	27781378	2017	Experiment	NA	CellMarker
Lau.2017.Liver:Normal cell:B cell	Lau.2017.Liver	Human	Normal	Liver	UBERON_0002107	Normal cell	B cell	CL_0000236	CD19, CD20	CD19, MS4A1	2	930, 931	CD19, CD20	P15391, P11836	27781378	2017	Experiment	NA	CellMarker
Lau.2014.Stomach:Cancer cell:Cancer stem cell	Lau.2014.Stomach	Human	Gastric Cancer	Stomach	UBERON_0000945	Cancer cell	Cancer stem cell	NA	CD44v8-10	CD44	1	960	CD44	P16070	24618343	2014	Experiment	NA	CellMarker
Kato.2014.Periodontal ligament:Normal cell:Periodontal stem cell	Kato.2014.Periodontal ligament	Human	Normal	Periodontal ligament	UBERON_0008266	Normal cell	Periodontal stem cell	CL_0000034	SSEA-4, STRO-1	NA, NA	2	NA, NA	NA, NA	NA, NA	24370188	2014	Experiment	NA	CellMarker
Garcia Santana.2015.Blood:Normal cell:Natural regulatory T (Treg) cell	Garcia Santana.2015.Blood	Human	Normal	Blood	UBERON_0000178	Normal cell	Natural regulatory T (Treg) cell	CL_0000903	CD6	CD6	1	923	CD6	P30203	25088497	2015	Experiment	NA	CellMarker
Garcia Santana.2015.Blood:Normal cell:FOXP3+ natural regulatory T (Treg) cell	Garcia Santana.2015.Blood	Human	Normal	Blood	UBERON_0000178	Normal cell	FOXP3+ natural regulatory T (Treg) cell	CL_0000792	CD25, CD6, CD4	IL2RA, CD6, CD4	3	3559, 923, 920	IL2RA, CD68, CD4	P01589, P30203, P01730	25088497	2015	Experiment	NA	CellMarker
Wang.2014.Stomach:Cancer cell:Cancer stem cell	Wang.2014.Stomach	Human	Gastric Cancer	Stomach	UBERON_0000945	Cancer cell	Cancer stem cell	NA	CD133	PROM1	1	8842	PROM1	O43490	24062002	2014	Experiment	NA	CellMarker
Wang.2018.Peripheral blood:Normal cell:Dendritic cell	Wang.2018.Peripheral blood	Human	Normal	Peripheral blood	UBERON_0005408	Normal cell	Dendritic cell	CL_0000451	CD83	CD83	1	9308	CD83	Q01151	29112895	2018	Experiment	NA	CellMarker
Wang.2015.Adipose tissue:Normal cell:Beige adipogenic precursor cell	Wang.2015.Adipose tissue	Human	Normal	Adipose tissue	UBERON_0001013	Normal cell	Beige adipogenic precursor cell	NA	EBF2	EBF2	1	64641	COE2	Q9HAK2	25197048	2015	Experiment	NA	CellMarker
Wang.2015.Adipose tissue:Normal cell:Brown adipogenic precursor cell	Wang.2015.Adipose tissue	Human	Normal	Adipose tissue	UBERON_0001013	Normal cell	Brown adipogenic precursor cell	NA	EBF2	EBF2	1	64641	COE2	Q9HAK2	25197048	2015	Experiment	NA	CellMarker
Hui.2018.Blood:Normal cell:Platelet	Hui.2018.Blood	Human	Normal	Blood	UBERON_0000178	Normal cell	Platelet	CL_0000233	CD14	CD14	1	929	CD14	P08571	27720831	2018	Experiment	NA	CellMarker
Hui.2018.Blood:Normal cell:Leukocyte	Hui.2018.Blood	Human	Normal	Blood	UBERON_0000178	Normal cell	Leukocyte	CL_0000738	CD42b	GP1BA	1	2811	GP1BA	P07359	27720831	2018	Experiment	NA	CellMarker
Lauer.2018.Liver:Normal cell:Cytotoxic T cell	Lauer.2018.Liver	Human	Normal	Liver	UBERON_0002107	Normal cell	Cytotoxic T cell	CL_0000910	CD3, CD8	[CD3D, CD3E, CD3G], CD8A	2	[915, 916, 917], 925	[CD3D, CD3E, CD3G], CD8A	[P04234, P07766, P09693], P01732	29117436	2018	Experiment	NA	CellMarker
Lauer.2018.Liver:Normal cell:Natural killer T (NKT) cell	Lauer.2018.Liver	Human	Normal	Liver	UBERON_0002107	Normal cell	Natural killer T (NKT) cell	CL_0000623	CD3, CD56	[CD3D, CD3E, CD3G], NCAM1	2	[915, 916, 917], 4684	[CD3D, CD3E, CD3G], NCAM1	[P04234, P07766, P09693], P13591	29117436	2018	Experiment	NA	CellMarker
Lauer.2018.Liver:Normal cell:T helper cell	Lauer.2018.Liver	Human	Normal	Liver	UBERON_0002107	Normal cell	T helper cell	CL_0000912	CD3, CD4	[CD3D, CD3E, CD3G], CD4	2	[915, 916, 917], 920	[CD3D, CD3E, CD3G], CD4	[P04234, P07766, P09693], P01730	29117436	2018	Experiment	NA	CellMarker
Lauer.2018.Liver:Normal cell:T cell	Lauer.2018.Liver	Human	Normal	Liver	UBERON_0002107	Normal cell	T cell	CL_0000084	CD3	[CD3D, CD3E, CD3G]	1	[915, 916, 917]	[CD3D, CD3E, CD3G]	[P04234, P07766, P09693]	29117436	2018	Experiment	NA	CellMarker
Lauer.2018.Liver:Normal cell:Memory T cell	Lauer.2018.Liver	Human	Normal	Liver	UBERON_0002107	Normal cell	Memory T cell	CL_0000813	CD3, CD45RO	[CD3D, CD3E, CD3G], PTPRC	2	[915, 916, 917], 5788	[CD3D, CD3E, CD3G], PTPRC	[P04234, P07766, P09693], P08575	29117436	2018	Experiment	NA	CellMarker
Lauer.2018.Liver:Normal cell:B cell	Lauer.2018.Liver	Human	Normal	Liver	UBERON_0002107	Normal cell	B cell	CL_0000236	CD19	CD19	1	930	CD19	P15391	29117436	2018	Experiment	NA	CellMarker
Lauer.2018.Liver:Normal cell:Monocyte	Lauer.2018.Liver	Human	Normal	Liver	UBERON_0002107	Normal cell	Monocyte	CL_0000576	CD14, CD16	CD14, [FCGR3A, FCGR3B]	2	929, [2214, 2215]	CD14, [FCG3A, FCG3B]	P08571, [P08637, O75015]	29117436	2018	Experiment	NA	CellMarker
Lauer.2018.Peripheral blood:Normal cell:T helper cell	Lauer.2018.Peripheral blood	Human	Normal	Peripheral blood	UBERON_0005408	Normal cell	T helper cell	CL_0000912	CD3, CD4	[CD3D, CD3E, CD3G], CD4	2	[915, 916, 917], 920	[CD3D, CD3E, CD3G], CD4	[P04234, P07766, P09693], P01730	28777444	2018	Experiment	NA	CellMarker
Lauer.2018.Peripheral blood:Normal cell:Memory T cell	Lauer.2018.Peripheral blood	Human	Normal	Peripheral blood	UBERON_0005408	Normal cell	Memory T cell	CL_0000813	CD3, CD45RO	[CD3D, CD3E, CD3G], PTPRC	2	[915, 916, 917], 5788	[CD3D, CD3E, CD3G], PTPRC	[P04234, P07766, P09693], P08575	28777444	2018	Experiment	NA	CellMarker
Lauer.2018.Peripheral blood:Normal cell:Regulatory T (Treg) cell	Lauer.2018.Peripheral blood	Human	Normal	Peripheral blood	UBERON_0005408	Normal cell	Regulatory T (Treg) cell	CL_0000815	CD25, CD3, CD4, FOXP3	IL2RA, [CD3D, CD3E, CD3G], CD4, FOXP3	4	3559, [915, 916, 917], 920, 50943	IL2RA, [CD3D, CD3E, CD3G], CD4, FOXP3	P01589, [P04234, P07766, P09693], P01730, Q9BZS1	28777444	2018	Experiment	NA	CellMarker
Lauer.2018.Peripheral blood:Normal cell:T helper1 (Th1) cell	Lauer.2018.Peripheral blood	Human	Normal	Peripheral blood	UBERON_0005408	Normal cell	T helper1 (Th1) cell	CL_0000545	CD3, CD4, IFN-gamma	[CD3D, CD3E, CD3G], CD4, IFNG	3	[915, 916, 917], 920, 3458	[CD3D, CD3E, CD3G], CD4, IFNG	[P04234, P07766, P09693], P01730, P01579	28777444	2018	Experiment	NA	CellMarker
Lauer.2018.Peripheral blood:Normal cell:T helper2 (Th2) cell	Lauer.2018.Peripheral blood	Human	Normal	Peripheral blood	UBERON_0005408	Normal cell	T helper2 (Th2) cell	CL_0000546	CD3, CD4, IL-4	[CD3D, CD3E, CD3G], CD4, IL4	3	[915, 916, 917], 920, 3565	[CD3D, CD3E, CD3G], CD4, IL4	[P04234, P07766, P09693], P01730, P05112	28777444	2018	Experiment	NA	CellMarker
Lauer.2018.Peripheral blood:Normal cell:T helper17 (Th17) cell	Lauer.2018.Peripheral blood	Human	Normal	Peripheral blood	UBERON_0005408	Normal cell	T helper17 (Th17) cell	CL_0000899	CD3, CD4, IL17Ra	[CD3D, CD3E, CD3G], CD4, IL17RA	3	[915, 916, 917], 920, 23765	[CD3D, CD3E, CD3G], CD4, I17RA	[P04234, P07766, P09693], P01730, Q96F46	28777444	2018	Experiment	NA	CellMarker
Li.2019.Peripheral blood:Cancer cell:Endothelial progenitor cell	Li.2019.Peripheral blood	Human	Gastric Cancer	Peripheral blood	UBERON_0005408	Cancer cell	Endothelial progenitor cell	CL_0002619	CD133, CD31, CD34, CD45	PROM1, PECAM1, CD34, PTPRC	4	8842, 5175, 947, 5788	PROM1, PECA1, CD34, PTPRC	O43490, P16284, P28906, P08575	29391882	2019	Experiment	NA	CellMarker
Li.2019.Peripheral blood:Cancer cell:Endothelial cell	Li.2019.Peripheral blood	Human	Gastric Cancer	Peripheral blood	UBERON_0005408	Cancer cell	Endothelial cell	CL_0000115	CD133, CD31, CD34, CD45	PROM1, PECAM1, CD34, PTPRC	4	8842, 5175, 947, 5788	PROM1, PECA1, CD34, PTPRC	O43490, P16284, P28906, P08575	29391882	2019	Experiment	NA	CellMarker
Li.2017.Undefined:Normal cell:Mesenchymal stromal cell	Li.2017.Undefined	Human	Normal	Undefined	NA	Normal cell	Mesenchymal stromal cell	CL_0000134	CD105, CD34, CD45, CD73, CD90	ENG, CD34, PTPRC, NT5E, THY1	5	2022, 947, 5788, 4907, 7070	EGLN, CD34, PTPRC, 5NTD, THY1	P17813, P28906, P08575, P21589, P04216	27989346	2017	Experiment	NA	CellMarker
Liu.2019.Undefined:Cancer cell:Cancer stem cell	Liu.2019.Undefined	Human	Colorectal Cancer	Undefined	NA	Cancer cell	Cancer stem cell	NA	CD44, EpCAM	CD44, EPCAM	2	960, 4072	CD44, EPCAM	P16070, P16422	24765173	2019	Experiment	NA	CellMarker
Liu.2014.Lung:Cancer cell:Cancer stem cell	Liu.2014.Lung	Human	Lung Adenocarcinoma	Lung	UBERON_0002048	Cancer cell	Cancer stem cell	NA	CD133	PROM1	1	8842	PROM1	O43490	24502949	2014	Experiment	NA	CellMarker
Liu.2019.Lung:Normal cell:Monocyte	Liu.2019.Lung	Human	Normal	Lung	UBERON_0002048	Normal cell	Monocyte	CL_0000576	CD14	CD14	1	929	CD14	P08571	29105205	2019	Experiment	NA	CellMarker
Liu.2019.Lung:Normal cell:Plasmacytoid dendritic cell	Liu.2019.Lung	Human	Normal	Lung	UBERON_0002048	Normal cell	Plasmacytoid dendritic cell	CL_0000784	NRP1	NRP1	1	8829	NRP1	O14786	29105205	2019	Experiment	NA	CellMarker
Liu.2019.Lung:Normal cell:T helper cell	Liu.2019.Lung	Human	Normal	Lung	UBERON_0002048	Normal cell	T helper cell	CL_0000912	CD42b	GP1BA	1	2811	GP1BA	P07359	29105205	2019	Experiment	NA	CellMarker
Liu.2019.Blood:Normal cell:Monocyte	Liu.2019.Blood	Human	Normal	Blood	UBERON_0000178	Normal cell	Monocyte	CL_0000576	CD14	CD14	1	929	CD14	P08571	29105205	2019	Experiment	NA	CellMarker
Liu.2019.Blood:Normal cell:Plasmacytoid dendritic cell	Liu.2019.Blood	Human	Normal	Blood	UBERON_0000178	Normal cell	Plasmacytoid dendritic cell	CL_0000784	NRP1	NRP1	1	8829	NRP1	O14786	29105205	2019	Experiment	NA	CellMarker
Liu.2019.Blood:Normal cell:T helper cell	Liu.2019.Blood	Human	Normal	Blood	UBERON_0000178	Normal cell	T helper cell	CL_0000912	CD42b	GP1BA	1	2811	GP1BA	P07359	29105205	2019	Experiment	NA	CellMarker
Liu.2015.Undefined:Cancer cell:Cancer stem cell	Liu.2015.Undefined	Human	Cervical Cancer	Undefined	NA	Cancer cell	Cancer stem cell	NA	PIWIL1	PIWIL1	1	9271	PIWL1	Q96J94	25119492	2015	Experiment	NA	CellMarker
Lokmic.2017.Lymph node:Normal cell:Lymphatic endothelial cell	Lokmic.2017.Lymph node	Human	Normal	Lymph node	UBERON_0000029	Normal cell	Lymphatic endothelial cell	CL_0002138	CD31, CD34, Podoplanin, PROX1, VEGFR-3	PECAM1, CD34, PDPN, PROX1, FLT4	5	5175, 947, 10630, 5629, 2324	PECA1, CD34, PDPN, PROX1, VGFR3	P16284, P28906, Q86YL7, Q92786, P35916	27172947	2017	Experiment	NA	CellMarker
Long.2015.Undefined:Normal cell:Fibroblast	Long.2015.Undefined	Human	Normal	Undefined	NA	Normal cell	Fibroblast	CL_0000057	CD105, CD11b, CD19, CD34, CD44, CD45, CD73, CD90, HLA-DR	ENG, ITGAM, CD19, CD34, CD44, PTPRC, NT5E, THY1, HLA-DR family	9	2022, 3684, 930, 947, 960, 5788, 4907, 7070, HLA-DR family	EGLN, ITAM, CD19, CD34, CD44, PTPRC, 5NTD, THY1, HLA-DR family	P17813, P11215, P15391, P28906, P16070, P08575, P21589, P04216, HLA-DR family	25112013	2015	Experiment	NA	CellMarker
Lu.2015.Peripheral blood:Normal cell:Platelet	Lu.2015.Peripheral blood	Human	Normal	Peripheral blood	UBERON_0005408	Normal cell	Platelet	CL_0000233	CD41	ITGA2B	1	3674	ITA2B	P08514	25251668	2015	Experiment	NA	CellMarker
Mao.2014.Colorectum:Cancer cell:T cell	Mao.2014.Colorectum	Human	Colorectum Cancer	Colorectum	UBERON_0012652	Cancer cell	T cell	CL_0000084	CD3	[CD3D, CD3E, CD3G]	1	[915, 916, 917]	[CD3D, CD3E, CD3G]	[P04234, P07766, P09693]	23981607	2014	Experiment	NA	CellMarker
Marketou.2015.Blood:Normal cell:Endothelial progenitor cell	Marketou.2015.Blood	Human	Normal	Blood	UBERON_0000178	Normal cell	Endothelial progenitor cell	CL_0002619	CD133, CD34, CD45	PROM1, CD34, PTPRC	3	8842, 947, 5788	PROM1, CD34, PTPRC	O43490, P28906, P08575	24641802	2015	Experiment	NA	CellMarker
Martens.2019.Pancreatic islet:Normal cell:Endocrine cell	Martens.2019.Pancreatic islet	Human	Normal	Pancreatic islet	UBERON_0000006	Normal cell	Endocrine cell	CL_0000163	CD99	CD99	1	4267	CD99	P14209	27687889	2019	Experiment	NA	CellMarker
Mathew.2018.Placenta:Normal cell:Mesenchymal stromal cell	Mathew.2018.Placenta	Human	Normal	Placenta	UBERON_0001987	Normal cell	Mesenchymal stromal cell	CL_2000061	CD105, CD34, CD45, CD90, HLA-DR	ENG, CD34, PTPRC, THY1, HLA-DR family	5	2022, 947, 5788, 7070, HLA-DR family	EGLN, CD34, PTPRC, THY1, HLA-DR family	P17813, P28906, P08575, P04216, HLA-DR family	29108631	2018	Experiment	NA	CellMarker
Meng.2016.Blood:Normal cell:Responder T cell	Meng.2016.Blood	Human	Normal	Blood	UBERON_0000178	Normal cell	Responder T cell	CL_0000084	CD25, CD4, GARP	IL2RA, CD4, LRRC32	3	3559, 920, 2615	IL2RA, CD4, LRC32	P01589, P01730, Q14392	24603196	2016	Experiment	NA	CellMarker
Meng.2016.Blood:Normal cell:Regulatory T (Treg) cell	Meng.2016.Blood	Human	Normal	Blood	UBERON_0000178	Normal cell	Regulatory T (Treg) cell	CL_0000815	GARP	LRRC32	1	2615	LRC32	Q14392	24603196	2016	Experiment	NA	CellMarker
Michishita.2014.Undefined:Cancer cell:Cancer stem cell	Michishita.2014.Undefined	Human	Breast Cancer	Undefined	NA	Cancer cell	Cancer stem cell	NA	ALDH, CD24, CD44	ALDH family, CD24, CD44	3	ALDH family, 100133941, 960	ALDH family, CD24, CD44	ALDH family, P25063, P16070	24041801	2014	Experiment	NA	CellMarker
Moradian.2019.Bone marrow:Normal cell:Mesenchymal stem cell	Moradian.2019.Bone marrow	Human	Normal	Bone marrow	UBERON_0002371	Normal cell	Mesenchymal stem cell	CL_0000134	CD34, CD45, CD73, CD90	CD34, PTPRC, NT5E, THY1	4	947, 5788, 4907, 7070	CD34, PTPRC, 5NTD, THY1	P28906, P08575, P21589, P04216	29552046	2019	Experiment	NA	CellMarker
Watanabe.2019.Blood:Cancer cell:Cancer stem cell	Watanabe.2019.Blood	Human	Gastric Cancer	Blood	UBERON_0000178	Cancer cell	Cancer stem cell	NA	CD44	CD44	1	960	CD44	P16070	28123556	2019	Experiment	NA	CellMarker
Wei.2015.Undefined:Cancer cell:Cancer stem-like cell	Wei.2015.Undefined	Human	Colorectal Cancer	Undefined	NA	Cancer cell	Cancer stem-like cell	NA	CD133	PROM1	1	8842	PROM1	O43490	24905352	2015	Experiment	NA	CellMarker
Arslan.2018.Adipose tissue:Normal cell:Mesenchymal stem cell	Arslan.2018.Adipose tissue	Human	Normal	Adipose tissue	UBERON_0001013	Normal cell	Mesenchymal stem cell	CL_0000134	CD105, CD14, CD29, CD34, CD44, CD45, CD73, CD90	ENG, CD14, ITGB1, CD34, CD44, PTPRC, NT5E, THY1	8	2022, 929, 3688, 947, 960, 5788, 4907, 7070	EGLN, CD14, ITB1, CD34, CD44, PTPRC, 5NTD, THY1	P17813, P08571, P05556, P28906, P16070, P08575, P21589, P04216	28334693	2018	Experiment	NA	CellMarker
Athanassiou-Papaefthymiou.2014.Undefined:Cancer cell:Cancer stem cell	Athanassiou-Papaefthymiou.2014.Undefined	Human	Head And Neck Squamous Cell Carcinoma	Undefined	NA	Cancer cell	Cancer stem cell	NA	CD44	CD44	1	960	CD44	P16070	25280025	2014	Experiment	NA	CellMarker
Baabe.2019.Adipose tissue:Normal cell:Adipose-derived stem cell	Baabe.2019.Adipose tissue	Human	Normal	Adipose tissue	UBERON_0001013	Normal cell	Adipose-derived stem cell	CL_0000034	CD106, CD29, CD31, CD34, CD45, CD90	VCAM1, ITGB1, PECAM1, CD34, PTPRC, THY1	6	7412, 3688, 5175, 947, 5788, 7070	VCAM1, ITB1, PECA1, CD34, PTPRC, THY1	P19320, P05556, P16284, P28906, P08575, P04216	29188405	2019	Experiment	NA	CellMarker
Baghaei.2019.Bone marrow:Normal cell:Mesenchymal stem cell	Baghaei.2019.Bone marrow	Human	Normal	Bone marrow	UBERON_0002371	Normal cell	Mesenchymal stem cell	CL_0000134	CD105, CD34, CD45, CD73, CD90	ENG, CD34, PTPRC, NT5E, THY1	5	2022, 947, 5788, 4907, 7070	EGLN, CD34, PTPRC, 5NTD, THY1	P17813, P28906, P08575, P21589, P04216	29118937	2019	Experiment	NA	CellMarker
Bakhshinyan.2018.Breast:Cancer cell:Cancer stem cell	Bakhshinyan.2018.Breast	Human	Breast Cancer	Breast	UBERON_0000310	Cancer cell	Cancer stem cell	NA	CD24, CD44	CD24, CD44	2	100133941, 960	CD24, CD44	P25063, P16070	28986882	2018	Experiment	NA	CellMarker
Bakhshinyan.2018.Lung:Cancer cell:Cancer stem cell	Bakhshinyan.2018.Lung	Human	Lung Cancer	Lung	UBERON_0002048	Cancer cell	Cancer stem cell	NA	ALDH1, CD133, CD166, CD44, CD90	ALDH1A1, PROM1, ALCAM, CD44, THY1	5	216, 8842, 214, 960, 7070	AL1A1, PROM1, CD166, CD44, THY1	P00352, O43490, Q13740, P16070, P04216	28986882	2018	Experiment	NA	CellMarker
Bakhshinyan.2018.Colon:Cancer cell:Cancer stem cell	Bakhshinyan.2018.Colon	Human	Colorectal Cancer	Colon	UBERON_0001155	Cancer cell	Cancer stem cell	NA	CD133, CD166, CD24, CD44	PROM1, ALCAM, CD24, CD44	4	8842, 214, 100133941, 960	PROM1, CD166, CD24, CD44	O43490, Q13740, P25063, P16070	28986882	2018	Experiment	NA	CellMarker
Becher.2014.Skin:Cancer cell:Cancer stem cell	Becher.2014.Skin	Human	Cutaneous Squamous Cell Carcinoma	Skin	UBERON_0002097	Cancer cell	Cancer stem cell	NA	SOX2	SOX2	1	6657	SOX2	P48431	25061226	2014	Experiment	NA	CellMarker
Becker.2015.Synovium:Normal cell:Macrophage	Becker.2015.Synovium	Human	Normal	Synovium	UBERON_0007616	Normal cell	Macrophage	CL_0000235	CD68	CD68	1	968	CD68	P34810	25109449	2015	Experiment	NA	CellMarker
Becker.2015.Synovium:Normal cell:Fibroblast	Becker.2015.Synovium	Human	Normal	Synovium	UBERON_0007616	Normal cell	Fibroblast	CL_0000057	CD90	THY1	1	7070	THY1	P04216	25109449	2015	Experiment	NA	CellMarker
Becker.2015.Synovium:Normal cell:T cell	Becker.2015.Synovium	Human	Normal	Synovium	UBERON_0007616	Normal cell	T cell	CL_0000084	CD3	[CD3D, CD3E, CD3G]	1	[915, 916, 917]	[CD3D, CD3E, CD3G]	[P04234, P07766, P09693]	25109449	2015	Experiment	NA	CellMarker
Becker.2015.Synovium:Normal cell:B cell	Becker.2015.Synovium	Human	Normal	Synovium	UBERON_0007616	Normal cell	B cell	CL_0000236	CD20	MS4A1	1	931	CD20	P11836	25109449	2015	Experiment	NA	CellMarker
Berron.2017.Peripheral blood:Normal cell:Naive B cell	Berron.2017.Peripheral blood	Human	Normal	Peripheral blood	UBERON_0005408	Normal cell	Naive B cell	CL_0000788	CD19, CD27, IgD	CD19, CD27, IgD family	3	930, 939, IgD family	CD19, CD27, IgD family	P15391, P26842, IgD family	27780620	2017	Experiment	NA	CellMarker
Berron.2017.Peripheral blood:Normal cell:Class-switched memory B cell	Berron.2017.Peripheral blood	Human	Normal	Peripheral blood	UBERON_0005408	Normal cell	Class-switched memory B cell	CL_0000972	CD19, CD27, IgD	CD19, CD27, IgD family	3	930, 939, IgD family	CD19, CD27, IgD family	P15391, P26842, IgD family	27780620	2017	Experiment	NA	CellMarker
Berron.2017.Peripheral blood:Normal cell:Non-switched memory B cell	Berron.2017.Peripheral blood	Human	Normal	Peripheral blood	UBERON_0005408	Normal cell	Non-switched memory B cell	CL_0000970	CD19, CD27, IgD	CD19, CD27, IgD family	3	930, 939, IgD family	CD19, CD27, IgD family	P15391, P26842, IgD family	27780620	2017	Experiment	NA	CellMarker
Berron.2017.Peripheral blood:Normal cell:Double-negative B cell	Berron.2017.Peripheral blood	Human	Normal	Peripheral blood	UBERON_0005408	Normal cell	Double-negative B cell	CL_0000236	CD19, CD27, IgD	CD19, CD27, IgD family	3	930, 939, IgD family	CD19, CD27, IgD family	P15391, P26842, IgD family	27780620	2017	Experiment	NA	CellMarker
Berron.2017.Peripheral blood:Normal cell:Transitional B cell	Berron.2017.Peripheral blood	Human	Normal	Peripheral blood	UBERON_0005408	Normal cell	Transitional B cell	CL_0000818	CD19, CD24, CD38	CD19, CD24, CD38	3	930, 100133941, 952	CD19, CD24, CD38	P15391, P25063, P28907	27780620	2017	Experiment	NA	CellMarker
Berron.2017.Peripheral blood:Normal cell:Plasmablast	Berron.2017.Peripheral blood	Human	Normal	Peripheral blood	UBERON_0005408	Normal cell	Plasmablast	CL_0000980	CD19, CD24, CD38	CD19, CD24, CD38	3	930, 100133941, 952	CD19, CD24, CD38	P15391, P25063, P28907	27780620	2017	Experiment	NA	CellMarker
Blazquez-Martinez.2015.Adipose tissue:Normal cell:Adipose-derived stem cell	Blazquez-Martinez.2015.Adipose tissue	Human	Normal	Adipose tissue	UBERON_0001013	Normal cell	Adipose-derived stem cell	CL_0000034	CD105, c-Kit	ENG, KIT	2	2022, 3815	EGLN, KIT	P17813, P10721	24713343	2015	Experiment	NA	CellMarker
Buishand.2017.Pancreas:Cancer cell:Cancer stem cell	Buishand.2017.Pancreas	Human	Malignant Insulinoma	Pancreas	UBERON_0001264	Cancer cell	Cancer stem cell	NA	CD90	THY1	1	7070	THY1	P04216	27049037	2017	Experiment	NA	CellMarker
Cai.2017.Liver:Cancer cell:Cancer stem cell	Cai.2017.Liver	Human	Liver Cancer	Liver	UBERON_0002107	Cancer cell	Cancer stem cell	NA	CD133, CD24	PROM1, CD24	2	8842, 100133941	PROM1, CD24	O43490, P25063	28671046	2017	Experiment	NA	CellMarker
Calenic.2015.Oral mucosa:Normal cell:Oral keratinocyte stem cell	Calenic.2015.Oral mucosa	Human	Normal	Oral mucosa	UBERON_0003729	Normal cell	Oral keratinocyte stem cell	CL_0000034	CD71, Integrin alpha6beta4	TFRC, [ITGA6, ITGB4]	2	7037, [3655, 3691]	TFR1, [ITA6, ITB4]	P02786, [P23229, P16144]	24329011	2015	Experiment	NA	CellMarker
Camilleri.2017.Adipose tissue:Normal cell:Mesenchymal stromal cell	Camilleri.2017.Adipose tissue	Human	Normal	Adipose tissue	UBERON_0001013	Normal cell	Mesenchymal stromal cell	CL_0000134	CD105, CD44, CD73, CD90	ENG, CD44, NT5E, THY1	4	2022, 960, 4907, 7070	EGLN, CD44, 5NTD, THY1	P17813, P16070, P21589, P04216	27515308	2017	Experiment	NA	CellMarker
Chen.2017.Urine:Normal cell:Urine-derived stem cell	Chen.2017.Urine	Human	Normal	Urine	UBERON_0001088	Normal cell	Urine-derived stem cell	NA	CD105, CD117, CD133, CD14, CD146, CD24, CD29, CD31, CD34, CD44, CD45, CD73, CD90, SSEA-4, STRO-1	ENG, KIT, PROM1, CD14, MCAM, CD24, ITGB1, PECAM1, CD34, CD44, PTPRC, NT5E, THY1, NA, NA	15	2022, 3815, 8842, 929, 4162, 100133941, 3688, 5175, 947, 960, 5788, 4907, 7070, NA, NA	EGLN, KIT, PROM1, CD14, MUC18, CD24, ITB1, PECA1, CD34, CD44, PTPRC, 5NTD, THY1, NA, NA	P17813, P10721, O43490, P08571, P43121, P25063, P05556, P16284, P28906, P16070, P08575, P21589, P04216, NA, NA	24945524	2017	Experiment	NA	CellMarker
Chen.2015.Skeletal muscle:Normal cell:Myogenic endothelial cell	Chen.2015.Skeletal muscle	Human	Normal	Skeletal muscle	UBERON_0014892	Normal cell	Myogenic endothelial cell	CL_0000115	CD144, CD34, CD45, CD56	CDH5, CD34, PTPRC, NCAM1	4	1003, 947, 5788, 4684	CADH5, CD34, PTPRC, NCAM1	P33151, P28906, P08575, P13591	25177794	2015	Experiment	NA	CellMarker
Chen.2015.Skeletal muscle:Normal cell:Pericyte	Chen.2015.Skeletal muscle	Human	Normal	Skeletal muscle	UBERON_0014892	Normal cell	Pericyte	CL_0000669	CD146, CD34, CD45, CD56	MCAM, CD34, PTPRC, NCAM1	4	4162, 947, 5788, 4684	MUC18, CD34, PTPRC, NCAM1	P43121, P28906, P08575, P13591	25177794	2015	Experiment	NA	CellMarker
Chen.2015.Skeletal muscle:Normal cell:Adventitial cell	Chen.2015.Skeletal muscle	Human	Normal	Skeletal muscle	UBERON_0014892	Normal cell	Adventitial cell	CL_0002503	CD31, CD34, CD45, CD56	PECAM1, CD34, PTPRC, NCAM1	4	5175, 947, 5788, 4684	PECA1, CD34, PTPRC, NCAM1	P16284, P28906, P08575, P13591	25177794	2015	Experiment	NA	CellMarker
Chen.2019.Blood:Normal cell:White blood cell	Chen.2019.Blood	Human	Normal	Blood	UBERON_0000178	Normal cell	White blood cell	CL_0000738	CD45	PTPRC	1	5788	PTPRC	P08575	29336105	2019	Experiment	NA	CellMarker
Cheng.2014.Undefined:Cancer cell:Cancer stem cell	Cheng.2014.Undefined	Human	Hepatocellular Cancer	Undefined	NA	Cancer cell	Cancer stem cell	NA	LIN28B	LIN28B	1	389421	LN28B	Q6ZN17	24244607	2014	Experiment	NA	CellMarker
Cheng.2019.Endometrium:Normal cell:Mesenchymal stem cell	Cheng.2019.Endometrium	Human	Normal	Endometrium	UBERON_0001295	Normal cell	Mesenchymal stem cell	CL_0000134	CD105, CD14, CD166, CD34, CD45, CD73, CD90, HLA-ABC, HLA-DR, MHC class I	ENG, CD14, ALCAM, CD34, PTPRC, NT5E, THY1, HLA-ABC family, HLA-DR family, MHC class I	10	2022, 929, 214, 947, 5788, 4907, 7070, HLA-ABC family, HLA-DR family, MHC class I	EGLN, CD14, CD166, CD34, PTPRC, 5NTD, THY1, HLA-ABC family, HLA-DR family, MHC class I	P17813, P08571, Q13740, P28906, P08575, P21589, P04216, HLA-ABC family, HLA-DR family, MHC class I	28761446	2019	Experiment	NA	CellMarker
Chung.2015.Undefined:Cancer cell:Cancer stem cell	Chung.2015.Undefined	Human	Ovarian Teratocarcinoma	Undefined	NA	Cancer cell	Cancer stem cell	NA	CD133	PROM1	1	8842	PROM1	O43490	24793306	2015	Experiment	NA	CellMarker
Coban.2017.Undefined:Cancer cell:Cancer stem cell	Coban.2017.Undefined	Human	Astroblastoma	Undefined	NA	Cancer cell	Cancer stem cell	NA	CD105, CD14, CD29, CD31, CD34, CD44, CD45, CD73, CD90	ENG, CD14, ITGB1, PECAM1, CD34, CD44, PTPRC, NT5E, THY1	9	2022, 929, 3688, 5175, 947, 960, 5788, 4907, 7070	EGLN, CD14, ITB1, PECA1, CD34, CD44, PTPRC, 5NTD, THY1	P17813, P08571, P05556, P16284, P28906, P16070, P08575, P21589, P04216	28232116	2017	Experiment	NA	CellMarker
Davari.2014.Eye:Normal cell:Pigment epithelial cell	Davari.2014.Eye	Human	Normal	Eye	UBERON_0000970	Normal cell	Pigment epithelial cell	CL_0002586	RPE65	RPE65	1	6121	RPE65	Q16518	24265548	2014	Experiment	NA	CellMarker
Davari.2014.Eye:Normal cell:Bipolar cell	Davari.2014.Eye	Human	Normal	Eye	UBERON_0000970	Normal cell	Bipolar cell	NA	PKC-alpha	PRKCA	1	5578	KPCA	P17252	24265548	2014	Experiment	NA	CellMarker
Davari.2014.Eye:Normal cell:Amacrine cell	Davari.2014.Eye	Human	Normal	Eye	UBERON_0000970	Normal cell	Amacrine cell	CL_0000561	CRABPI	CRABP1	1	1381	RABP1	P29762	24265548	2014	Experiment	NA	CellMarker
Davari.2014.Eye:Normal cell:Neural progenitor cell	Davari.2014.Eye	Human	Normal	Eye	UBERON_0000970	Normal cell	Neural progenitor cell	NA	Nestin	NES	1	10763	NEST	P48681	24265548	2014	Experiment	NA	CellMarker
de Masson.2015.Blood:Normal cell:Immature transitional B cell	de Masson.2015.Blood	Human	Normal	Blood	UBERON_0000178	Normal cell	Immature transitional B cell	CL_0000818	CD19, CD24, CD38	CD19, CD24, CD38	3	930, 100133941, 952	CD19, CD24, CD38	P15391, P25063, P28907	25015272	2015	Experiment	NA	CellMarker
de Masson.2015.Blood:Normal cell:Naive B cell	de Masson.2015.Blood	Human	Normal	Blood	UBERON_0000178	Normal cell	Naive B cell	CL_0000788	CD19, CD24, CD38	CD19, CD24, CD38	3	930, 100133941, 952	CD19, CD24, CD38	P15391, P25063, P28907	25015272	2015	Experiment	NA	CellMarker
de Masson.2015.Blood:Normal cell:Memory B cell	de Masson.2015.Blood	Human	Normal	Blood	UBERON_0000178	Normal cell	Memory B cell	CL_0000787	CD19, CD27	CD19, CD27	2	930, 939	CD19, CD27	P15391, P26842	25015272	2015	Experiment	NA	CellMarker
de Melo.2017.Blood:Normal cell:Naive B cell	de Melo.2017.Blood	Human	Normal	Blood	UBERON_0000178	Normal cell	Naive B cell	CL_0000788	CD27, IgD	CD27, IgD family	2	939, IgD family	D27, IgD family	P26842, IgD family	28929596	2017	Experiment	NA	CellMarker
de Melo.2017.Blood:Normal cell:Non-switched B cell	de Melo.2017.Blood	Human	Normal	Blood	UBERON_0000178	Normal cell	Non-switched B cell	CL_0000236	CD27, IgD	CD27, IgD family	2	939, IgD family	D27, IgD family	P26842, IgD family	28929596	2017	Experiment	NA	CellMarker
de Melo.2017.Blood:Normal cell:Switched memory B cell	de Melo.2017.Blood	Human	Normal	Blood	UBERON_0000178	Normal cell	Switched memory B cell	CL_0000972	CD27, IgD	CD27, IgD family	2	939, IgD family	D27, IgD family	P26842, IgD family	28929596	2017	Experiment	NA	CellMarker
de Melo.2017.Blood:Normal cell:Transitional B cell	de Melo.2017.Blood	Human	Normal	Blood	UBERON_0000178	Normal cell	Transitional B cell	CL_0000818	CD24, CD38	CD24, CD38	2	100133941, 952	CD24, CD38	P25063, P28907	28929596	2017	Experiment	NA	CellMarker
de Melo.2017.Blood:Normal cell:Plasmablast	de Melo.2017.Blood	Human	Normal	Blood	UBERON_0000178	Normal cell	Plasmablast	CL_0000980	CD38, IgM	CD38, CD40LG	2	952, 959	CD38, CD40L	P28907, P29965	28929596	2017	Experiment	NA	CellMarker
de Melo.2017.Blood:Normal cell:Effector CD4+ memory T (Tem) cell	de Melo.2017.Blood	Human	Normal	Blood	UBERON_0000178	Normal cell	Effector CD4+ memory T (Tem) cell	CL_0000905	CCR7, CD45RA	CCR7, PTPRC	2	1236, 5788	CCR7, PTPRC	P32248, P08575	28929596	2017	Experiment	NA	CellMarker
Deng.2018.Peripheral blood:Normal cell:Endothelial progenitor cell	Deng.2018.Peripheral blood	Human	Normal	Peripheral blood	UBERON_0005408	Normal cell	Endothelial progenitor cell	CL_0002619	CD133, KDR	PROM1, KDR	2	8842, 3791	PROM1, VGFR2	O43490, P35968	29147957	2018	Experiment	NA	CellMarker
Whorton.2015.Esophagus:Normal cell:Esophageal mucosal cell	Whorton.2015.Esophagus	Human	Normal	Esophagus	UBERON_0001043	Normal cell	Esophageal mucosal cell	NA	DCLK1	DCLK1	1	9201	DCLK1	O15075	25283374	2015	Experiment	NA	CellMarker
Wisgrill.2015.Umbilical cord blood:Normal cell:Hematopoietic stem cell	Wisgrill.2015.Umbilical cord blood	Human	Normal	Umbilical cord blood	UBERON_0012168	Normal cell	Hematopoietic stem cell	CL_0000037	CD133	PROM1	1	8842	PROM1	O43490	25181353	2015	Experiment	NA	CellMarker
Wisgrill.2015.Umbilical cord blood:Normal cell:Hematopoietic progenitor cell	Wisgrill.2015.Umbilical cord blood	Human	Normal	Umbilical cord blood	UBERON_0012168	Normal cell	Hematopoietic progenitor cell	CL_0002031	CD34	CD34	1	947	CD34	P28906	25181353	2015	Experiment	NA	CellMarker
Woo.2014.Undefined:Cancer cell:B cell	Woo.2014.Undefined	Human	Prostate Cancer	Undefined	NA	Cancer cell	B cell	CL_0000236	CD20	MS4A1	1	931	CD20	P11836	24475900	2014	Experiment	NA	CellMarker
Wu.2019.Periodontal ligament:Normal cell:Mesenchymal stem cell	Wu.2019.Periodontal ligament	Human	Normal	Periodontal ligament	UBERON_0008266	Normal cell	Mesenchymal stem cell	CL_0000134	CD105, CD34, CD44, CD45, CD90	ENG, CD34, CD44, PTPRC, THY1	5	2022, 947, 960, 5788, 7070	EGLN, CD34, CD44, PTPRC, THY1	P17813, P28906, P16070, P08575, P04216	28301220	2019	Experiment	NA	CellMarker
Xiao.2018.Liver:Cancer cell:Cancer stem cell	Xiao.2018.Liver	Human	Liver Cancer	Liver	UBERON_0002107	Cancer cell	Cancer stem cell	NA	EpCAM	EPCAM	1	4072	EPCAM	P16422	28522194	2018	Experiment	NA	CellMarker
Xue.2015.Amniotic membrane:Normal cell:Mesenchymal stromal cell	Xue.2015.Amniotic membrane	Human	Normal	Amniotic membrane	UBERON_0009742	Normal cell	Mesenchymal stromal cell	CL_2000061	CD105, CD166, CD73, CD90	ENG, ALCAM, NT5E, THY1	4	2022, 214, 4907, 7070	EGLN, CD166, 5NTD, THY1	P17813, Q13740, P21589, P04216	24907728	2015	Experiment	NA	CellMarker
Yang.2015.Undefined:Cancer cell:Cancer stem cell	Yang.2015.Undefined	Human	Nasopharyngeal Cancer	Undefined	NA	Cancer cell	Cancer stem cell	NA	CD24	CD24	1	100133941	CD24	P25063	24955581	2015	Experiment	NA	CellMarker
Yang.2018.Hair follicle:Normal cell:Neural crest stem cell	Yang.2018.Hair follicle	Human	Normal	Hair follicle	UBERON_0002073	Normal cell	Neural crest stem cell	CL_0000034	CD271, CD49d, HNK1	NGFR, ITGA4, CHST10	3	4804, 3676, 9486	TNR16, ITA4, CHSTA	CD24, P13612, O43529	27431246	2018	Experiment	NA	CellMarker
Eissa.2018.Peripheral blood:Cancer cell:Myeloid stem cell	Eissa.2018.Peripheral blood	Human	Acute Myeloid Leukemia	Peripheral blood	UBERON_0005408	Cancer cell	Myeloid stem cell	CL_0000049	human myeloid inhibitory C-lectin	NA	1	NA	NA	NA	27734526	2018	Experiment	NA	CellMarker
Fan.2015.Bone marrow:Normal cell:Hematopoietic stem cell	Fan.2015.Bone marrow	Human	Normal	Bone marrow	UBERON_0002371	Normal cell	Hematopoietic stem cell	CL_0000037	CD34, CD38, CD90	CD34, CD38, THY1	3	947, 952, 7070	CD34, CD38, THY1	P28906, P28907, P04216	24886724	2015	Experiment	NA	CellMarker
Gualco.2013.Undefined:Cancer cell:Germinal center B cell	Gualco.2013.Undefined	Human	B-cell Lymphoma	Undefined	NA	Cancer cell	Germinal center B cell	CL_0000844	GCET2, HGAL	GCSAM, GCSAM	2	257144, 257144	GCSAM, GCSAM	Q8N6F7, Q8N6F7	22743653	2013	Experiment	NA	CellMarker
Gundry.2012.Undefined:Normal cell:Pluripotent stem cell	Gundry.2012.Undefined	Human	Normal	Undefined	NA	Normal cell	Pluripotent stem cell	CL_0002248	CDH11, EFNA2, GPC3, PRSS50	CDH11, EFNA2, GPC3, PRSS50	4	1009, 1943, 2719, 29122	CAD11, EFNA2, GPC3, TSP50	P55287, O43921, P51654, Q9UI38	22493178	2012	Experiment	NA	CellMarker
Gundry.2012.Undefined:Normal cell:Pluripotent stem cell	Gundry.2012.Undefined	Human	Normal	Undefined	NA	Normal cell	Pluripotent stem cell	CL_0002248	CD112, CD31, CD326, CD49f	NECTIN2, PECAM1, EPCAM, ITGA6	4	5819, 5175, 4072, 3655	NECT2, PECA1, EPCAM, ITA6	Q92692, P16284, P16422, P23229	22493178	2012	Experiment	NA	CellMarker
Guo.2013.Undefined:Cancer cell:Cancer stem-like cell	Guo.2013.Undefined	Human	Glioblastoma	Undefined	NA	Cancer cell	Cancer stem-like cell	NA	CD133	PROM1	1	8842	PROM1	O43490	22996727	2013	Experiment	NA	CellMarker
Guo.2013.Blood:Normal cell:B cell	Guo.2013.Blood	Human	Normal	Blood	UBERON_0000178	Normal cell	B cell	CL_0000236	AID, CD10, CD257, CD28, CD38, CD71, CD86	AICDA, MME, TNFSF13B, CD28, CD38, TFRC, CD86	7	57379, 4311, 10673, 940, 952, 7037, 942	AICDA, NEP, TN13B, CD28, CD38, TFR1, CD86	Q9GZX7, P08473, Q9Y275, P10747, P28907, P02786, P42081	23722608	2013	Experiment	NA	CellMarker
Gustafson.2016.Peripheral blood:Normal cell:T cell	Gustafson.2016.Peripheral blood	Human	Normal	Peripheral blood	UBERON_0005408	Normal cell	T cell	CL_0000084	CCR7, CD127, CD25, CD27, CD272, CD28, CD3, CD4, CD45RA, CD45RO, CD62L, CD8, CTLA4, PD-1, TIM3	CCR7, IL7R, IL2RA, CD27, BTLA, CD28, [CD3D, CD3E, CD3G], CD4, PTPRC, PTPRC, SELL, CD8A, CTLA4, PDCD1, HAVCR2	15	1236, 3575, 3559, 939, 151888, 940, [915, 916, 917], 920, 5788, 5788, 6402, 925, 1493, 5133, 84868	CCR7, IL7RA, IL2RA, CD27, BTLA, CD28, [CD3D, CD3E, CD3G], CD4, PTPRC, PTPRC, LYAM1, CD8A, CTLA4, RL17, HAVR2	P32248, P16871, P01589, P26842, Q7Z6A9, P10747, [P04234, P07766, P09693], P01730, PTPRC, PTPRC, P14151, P01732, P16410, P18621, Q8TDQ0	25799053	2016	Experiment	NA	CellMarker
Gustafson.2016.Peripheral blood:Normal cell:B cell	Gustafson.2016.Peripheral blood	Human	Normal	Peripheral blood	UBERON_0005408	Normal cell	B cell	CL_0000236	CD19, CD20, CD21, CD24, CD27, CD38, CD45, CD5, IgD, IgM	CD19, MS4A1, CR2, CD24, CD27, CD38, PTPRC, CD5, IgD family, CD40LG	10	930, 931, 1380, 100133941, 939, 952, 5788, 921, IgD family, 959	CD19, CD20, CR2, CD24, CD27, CD38, PTPRC, CD5, IgD family, CD40L	P15391, P11836, P20023, P25063, P26842, P28907, P08575, P06127, IgD family, P29965	25799053	2016	Experiment	NA	CellMarker
Gustafson.2016.Peripheral blood:Normal cell:Myeloid cell	Gustafson.2016.Peripheral blood	Human	Normal	Peripheral blood	UBERON_0005408	Normal cell	Myeloid cell	CL_0000763	CD11b, CD11c, CD123, CD15, CD16, CD33, CD45, CD66b, HLA-DR, LIN2	ITGAM, ITGAX, IL3RA, FUT4, [FCGR3A, FCGR3B], CD33, PTPRC, CEACAM8, HLA-DR family, CASK	10	3684, 3687, 3563, 2526, [2214, 2215], 945, 5788, 1088, HLA-DR family, 8573	ITAM, ITAX, IL3RA, FUT4, [FCG3A, FCG3B], CD33, PTPRC, CEAM8, HLA-DR family, CSKP	P11215, P20702, P26951, P22083, [P08637, O75015], P20138, P08575, P31997, HLA-DR family, O14936	25799053	2016	Experiment	NA	CellMarker
Gustafson.2016.Peripheral blood:Normal cell:Monocyte	Gustafson.2016.Peripheral blood	Human	Normal	Peripheral blood	UBERON_0005408	Normal cell	Monocyte	CL_0000576	B7H1, CD14, CD142, CD16, CD32, CD40, CD45, CD64, CD80, CD86, HLA-DR, PD-1, TNFR2	CD274, CD14, F3, [FCGR3A, FCGR3B], [FCGR2A, FCGR2B, FCGR2C], CD40, PTPRC, FCGR1A, CD80, CD86, HLA-DR family, PDCD1, TNFRSF1B	13	29126, 929, 2152, [2214, 2215], [2212, 2213, 9103], 958, 5788, 2209, 941, 942, HLA-DR family, 5133, 7133	PD1L1, CD14, TF, [FCG3A, FCG3B], [FCG2A, FCG2B, FCG2C], TNR5, PTPRC, FCGR1, CD80, CD86, HLA-DR family, RL17, TNR1B	Q9NZQ7, P08571, P13726, [P08637, O75015], [P12318, P31994, P31995], P25942, P08575, P12314, P33681, P42081, HLA-DR family, P18621, P20333	25799053	2016	Experiment	NA	CellMarker
Gustafson.2016.Peripheral blood:Normal cell:Granulocyte	Gustafson.2016.Peripheral blood	Human	Normal	Peripheral blood	UBERON_0005408	Normal cell	Granulocyte	CL_0000094	CCR3, CD14, CD15, CD16, CD203c, CD44, CD45, CD49d, CD63, CD66b	CCR3, CD14, FUT4, [FCGR3A, FCGR3B], ENPP3, CD44, PTPRC, ITGA4, CD63, CEACAM8	10	1232, 929, 2526, [2214, 2215], 5169, 960, 5788, 3676, 967, 1088	CCR3, CD14, FUT4, [FCG3A, FCG3B], ENPP3, CD44, PTPRC, ITA4, CD63, CEAM8	P51677, P08571, P22083, [P08637, O75015], O14638, P16070, P08575, P13612, P08962, P31997	25799053	2016	Experiment	NA	CellMarker
Gustafson.2016.Peripheral blood:Normal cell:Classical monocyte	Gustafson.2016.Peripheral blood	Human	Normal	Peripheral blood	UBERON_0005408	Normal cell	Classical monocyte	CL_0000860	CD11b, CD11c, CD123, CD14, CD15, CD16, CD33, CD66b, HLA-DR	ITGAM, ITGAX, IL3RA, CD14, FUT4, [FCGR3A, FCGR3B], CD33, CEACAM8, HLA-DR family	9	3684, 3687, 3563, 929, 2526, [2214, 2215], 945, 1088, HLA-DR family	ITAM, ITAX, IL3RA, CD14, FUT4, [FCG3A, FCG3B], CD33, CEAM8, HLA-DR family	P11215, P20702, P26951, P08571, P22083, [P08637, O75015], P20138, P31997, HLA-DR family	25799053	2016	Experiment	NA	CellMarker
Gustafson.2016.Peripheral blood:Normal cell:Intermediate monocyte	Gustafson.2016.Peripheral blood	Human	Normal	Peripheral blood	UBERON_0005408	Normal cell	Intermediate monocyte	CL_0002393	CD11b, CD11c, CD123, CD14, CD15, CD16, CD33, CD66b, HLA-DR	ITGAM, ITGAX, IL3RA, CD14, FUT4, [FCGR3A, FCGR3B], CD33, CEACAM8, HLA-DR family	9	3684, 3687, 3563, 929, 2526, [2214, 2215], 945, 1088, HLA-DR family	ITAM, ITAX, IL3RA, CD14, FUT4, [FCG3A, FCG3B], CD33, CEAM8, HLA-DR family	P11215, P20702, P26951, P08571, P22083, [P08637, O75015], P20138, P31997, HLA-DR family	25799053	2016	Experiment	NA	CellMarker
Gustafson.2016.Peripheral blood:Normal cell:Non-classical monocyte	Gustafson.2016.Peripheral blood	Human	Normal	Peripheral blood	UBERON_0005408	Normal cell	Non-classical monocyte	CL_0000875	CD11b, CD11c, CD123, CD14, CD15, CD16, CD33, CD66b, HLA-DR	ITGAM, ITGAX, IL3RA, CD14, FUT4, [FCGR3A, FCGR3B], CD33, CEACAM8, HLA-DR family	9	3684, 3687, 3563, 929, 2526, [2214, 2215], 945, 1088, HLA-DR family	ITAM, ITAX, IL3RA, CD14, FUT4, [FCG3A, FCG3B], CD33, CEAM8, HLA-DR family	P11215, P20702, P26951, P08571, P22083, [P08637, O75015], P20138, P31997, HLA-DR family	25799053	2016	Experiment	NA	CellMarker
Gustafson.2016.Peripheral blood:Normal cell:Suppressive monocyte	Gustafson.2016.Peripheral blood	Human	Normal	Peripheral blood	UBERON_0005408	Normal cell	Suppressive monocyte	CL_0000576	CD11b, CD11c, CD123, CD14, CD15, CD16, CD33, CD66b, HLA-DR	ITGAM, ITGAX, IL3RA, CD14, FUT4, [FCGR3A, FCGR3B], CD33, CEACAM8, HLA-DR family	9	3684, 3687, 3563, 929, 2526, [2214, 2215], 945, 1088, HLA-DR family	ITAM, ITAX, IL3RA, CD14, FUT4, [FCG3A, FCG3B], CD33, CEAM8, HLA-DR family	P11215, P20702, P26951, P08571, P22083, [P08637, O75015], P20138, P31997, HLA-DR family	25799053	2016	Experiment	NA	CellMarker
Gustafson.2016.Peripheral blood:Normal cell:Monocyte derived dendritic cell	Gustafson.2016.Peripheral blood	Human	Normal	Peripheral blood	UBERON_0005408	Normal cell	Monocyte derived dendritic cell	CL_0001056	CD11b, CD11c, CD123, CD14, CD15, CD16, CD33, CD66b, HLA-DR	ITGAM, ITGAX, IL3RA, CD14, FUT4, [FCGR3A, FCGR3B], CD33, CEACAM8, HLA-DR family	9	3684, 3687, 3563, 929, 2526, [2214, 2215], 945, 1088, HLA-DR family	ITAM, ITAX, IL3RA, CD14, FUT4, [FCG3A, FCG3B], CD33, CEAM8, HLA-DR family	P11215, P20702, P26951, P08571, P22083, [P08637, O75015], P20138, P31997, HLA-DR family	25799053	2016	Experiment	NA	CellMarker
Gustafson.2016.Peripheral blood:Normal cell:CD16+ dendritic cell	Gustafson.2016.Peripheral blood	Human	Normal	Peripheral blood	UBERON_0005408	Normal cell	CD16+ dendritic cell	CL_0002532	CD11b, CD11c, CD123, CD14, CD15, CD16, CD33, CD66b, HLA-DR	ITGAM, ITGAX, IL3RA, CD14, FUT4, [FCGR3A, FCGR3B], CD33, CEACAM8, HLA-DR family	9	3684, 3687, 3563, 929, 2526, [2214, 2215], 945, 1088, HLA-DR family	ITAM, ITAX, IL3RA, CD14, FUT4, [FCG3A, FCG3B], CD33, CEAM8, HLA-DR family	P11215, P20702, P26951, P08571, P22083, [P08637, O75015], P20138, P31997, HLA-DR family	25799053	2016	Experiment	NA	CellMarker
Gustafson.2016.Peripheral blood:Normal cell:Immature myeloid cell	Gustafson.2016.Peripheral blood	Human	Normal	Peripheral blood	UBERON_0005408	Normal cell	Immature myeloid cell	CL_0000763	CD11b, CD11c, CD123, CD14, CD15, CD16, CD33, CD66b, HLA-DR	ITGAM, ITGAX, IL3RA, CD14, FUT4, [FCGR3A, FCGR3B], CD33, CEACAM8, HLA-DR family	9	3684, 3687, 3563, 929, 2526, [2214, 2215], 945, 1088, HLA-DR family	ITAM, ITAX, IL3RA, CD14, FUT4, [FCG3A, FCG3B], CD33, CEAM8, HLA-DR family	P11215, P20702, P26951, P08571, P22083, [P08637, O75015], P20138, P31997, HLA-DR family	25799053	2016	Experiment	NA	CellMarker
Gustafson.2016.Peripheral blood:Normal cell:Neutrophil	Gustafson.2016.Peripheral blood	Human	Normal	Peripheral blood	UBERON_0005408	Normal cell	Neutrophil	CL_0000775	CD11b, CD11c, CD123, CD14, CD15, CD16, CD33, CD66b, HLA-DR	ITGAM, ITGAX, IL3RA, CD14, FUT4, [FCGR3A, FCGR3B], CD33, CEACAM8, HLA-DR family	9	3684, 3687, 3563, 929, 2526, [2214, 2215], 945, 1088, HLA-DR family	ITAM, ITAX, IL3RA, CD14, FUT4, [FCG3A, FCG3B], CD33, CEAM8, HLA-DR family	P11215, P20702, P26951, P08571, P22083, [P08637, O75015], P20138, P31997, HLA-DR family	25799053	2016	Experiment	NA	CellMarker
Gustafson.2016.Peripheral blood:Normal cell:Granulocyte	Gustafson.2016.Peripheral blood	Human	Normal	Peripheral blood	UBERON_0005408	Normal cell	Granulocyte	CL_0000094	CD11b, CD11c, CD123, CD14, CD15, CD16, CD33, CD66b, HLA-DR	ITGAM, ITGAX, IL3RA, CD14, FUT4, [FCGR3A, FCGR3B], CD33, CEACAM8, HLA-DR family	9	3684, 3687, 3563, 929, 2526, [2214, 2215], 945, 1088, HLA-DR family	ITAM, ITAX, IL3RA, CD14, FUT4, [FCG3A, FCG3B], CD33, CEAM8, HLA-DR family	P11215, P20702, P26951, P08571, P22083, [P08637, O75015], P20138, P31997, HLA-DR family	25799053	2016	Experiment	NA	CellMarker
Gustafson.2016.Peripheral blood:Normal cell:Eosinophil	Gustafson.2016.Peripheral blood	Human	Normal	Peripheral blood	UBERON_0005408	Normal cell	Eosinophil	CL_0000771	CD11b, CD11c, CD123, CD14, CD15, CD16, CD33, CD66b, HLA-DR	ITGAM, ITGAX, IL3RA, CD14, FUT4, [FCGR3A, FCGR3B], CD33, CEACAM8, HLA-DR family	9	3684, 3687, 3563, 929, 2526, [2214, 2215], 945, 1088, HLA-DR family	ITAM, ITAX, IL3RA, CD14, FUT4, [FCG3A, FCG3B], CD33, CEAM8, HLA-DR family	P11215, P20702, P26951, P08571, P22083, [P08637, O75015], P20138, P31997, HLA-DR family	25799053	2016	Experiment	NA	CellMarker
Haase.2016.Blood:Normal cell:Regulatory T (Treg) cell	Haase.2016.Blood	Human	Normal	Blood	UBERON_0000178	Normal cell	Regulatory T (Treg) cell	CL_0000815	CD127, CD49d	IL7R, ITGA4	2	3575, 3676	IL7RA, ITA4	P16871, P13612	26049548	2016	Experiment	NA	CellMarker
Hafizi.2013.Undefined:Normal cell:Unrestricted somatic stem cell	Hafizi.2013.Undefined	Human	Normal	Undefined	NA	Normal cell	Unrestricted somatic stem cell	CL_0000723	CD105, CD166, CD34, CD44, CD73, CD90	ENG, ALCAM, CD34, CD44, NT5E, THY1	6	2022, 214, 947, 960, 4907, 7070	EGLN, CD166, CD34, CD44, 5NTD, THY1	P17813, Q13740, P28906, P16070, P21589, P04216	23054438	2013	Experiment	NA	CellMarker
Hafizi.2013.Undefined:Normal cell:Mesenchymal stem cell	Hafizi.2013.Undefined	Human	Normal	Undefined	NA	Normal cell	Mesenchymal stem cell	CL_0000134	CD105, CD166, CD34, CD44, CD73, CD90	ENG, ALCAM, CD34, CD44, NT5E, THY1	6	2022, 214, 947, 960, 4907, 7070	EGLN, CD166, CD34, CD44, 5NTD, THY1	P17813, Q13740, P28906, P16070, P21589, P04216	23054438	2013	Experiment	NA	CellMarker
Hajas.2013.Peripheral blood:Normal cell:Transitional B cell	Hajas.2013.Peripheral blood	Human	Normal	Peripheral blood	UBERON_0005408	Normal cell	Transitional B cell	CL_0000818	CD19, CD27, CD38, IgD	CD19, CD27, CD38, IgD family	4	930, 939, 952, IgD family	CD19, CD27, CD38, IgD family	P15391, P26842, P28907, IgD family	23608739	2013	Experiment	NA	CellMarker
Hajas.2013.Peripheral blood:Normal cell:Naive B cell	Hajas.2013.Peripheral blood	Human	Normal	Peripheral blood	UBERON_0005408	Normal cell	Naive B cell	CL_0000788	CD19, CD27, CD38, IgD	CD19, CD27, CD38, IgD family	4	930, 939, 952, IgD family	CD19, CD27, CD38, IgD family	P15391, P26842, P28907, IgD family	23608739	2013	Experiment	NA	CellMarker
Hajas.2013.Peripheral blood:Normal cell:Non-switched memory B cell	Hajas.2013.Peripheral blood	Human	Normal	Peripheral blood	UBERON_0005408	Normal cell	Non-switched memory B cell	CL_0000970	CD19, CD27, IgD	CD19, CD27, IgD family	3	930, 939, IgD family	CD19, CD27, IgD family	P15391, P26842, IgD family	23608739	2013	Experiment	NA	CellMarker
Hajas.2013.Peripheral blood:Normal cell:Switched memory B cell	Hajas.2013.Peripheral blood	Human	Normal	Peripheral blood	UBERON_0005408	Normal cell	Switched memory B cell	CL_0000972	CD19, CD27, IgD	CD19, CD27, IgD family	3	930, 939, IgD family	CD19, CD27, IgD family	P15391, P26842, IgD family	23608739	2013	Experiment	NA	CellMarker
Hajas.2013.Peripheral blood:Normal cell:Double-negative memory B cell	Hajas.2013.Peripheral blood	Human	Normal	Peripheral blood	UBERON_0005408	Normal cell	Double-negative memory B cell	CL_0000787	CD19, CD27, IgD	CD19, CD27, IgD family	3	930, 939, IgD family	CD19, CD27, IgD family	P15391, P26842, IgD family	23608739	2013	Experiment	NA	CellMarker
Hajas.2013.Peripheral blood:Normal cell:Plasma cell	Hajas.2013.Peripheral blood	Human	Normal	Peripheral blood	UBERON_0005408	Normal cell	Plasma cell	CL_0000786	CD19, CD27, CD38, IgD	CD19, CD27, CD38, IgD family	4	930, 939, 952, IgD family	CD19, CD27, CD38, IgD family	P15391, P26842, P28907, IgD family	23608739	2013	Experiment	NA	CellMarker
Hatzirodos.2016.Ovarian follicle:Normal cell:Granulosa cell	Hatzirodos.2016.Ovarian follicle	Human	Normal	Ovarian follicle	UBERON_0001305	Normal cell	Granulosa cell	CL_0000501	CHST8, FSHR, GLDC, GPX3, MGARP	CHST8, FSHR, GLDC, GPX3, MGARP	5	64377, 2492, 2731, 2878, 84709	CHST8, FSHR, GCSP, GPX3, HUMMR	Q9H2A9, P23945, P23378, P22352, Q8TDB4	25775029	2016	Experiment	NA	CellMarker
Hatzirodos.2016.Ovarian follicle:Normal cell:Theca interna cell	Hatzirodos.2016.Ovarian follicle	Human	Normal	Ovarian follicle	UBERON_0001305	Normal cell	Theca interna cell	NA	CYP17, FBLN5, OGN, RAMP2	CYP17A1, FBLN5, OGN, RAMP2	4	1586, 10516, 4969, 10266	CP17A, FBLN5, MIME, RAMP2	P05093, Q9UBX5, P20774, O60895	25775029	2016	Experiment	NA	CellMarker
Hellstrom.2016.Undefined:Normal cell:Beta cell	Hellstrom.2016.Undefined	Human	Normal	Undefined	NA	Normal cell	Beta cell	CL_0000169	GPR44	PTGDR2	1	11251	PD2R2	Q9Y5Y4	26467464	2016	Experiment	NA	CellMarker
Higuchi.2013.Adipose tissue:Normal cell:Mesenchymal stem cell	Higuchi.2013.Adipose tissue	Human	Normal	Adipose tissue	UBERON_0001013	Normal cell	Mesenchymal stem cell	CL_0000134	CD105, CD29, CD31, CD44, CD45, CD73, CD90	ENG, ITGB1, PECAM1, CD44, PTPRC, NT5E, THY1	7	2022, 3688, 5175, 960, 5788, 4907, 7070	EGLN, ITB1, PECA1, CD44, PTPRC, 5NTD, THY1	P17813, P05556, P16284, P16070, P08575, P21589, P04216	23025577	2013	Experiment	NA	CellMarker
Zacharias.2018.Lung:Normal cell:Alveolar epithelial progenitor cell	Zacharias.2018.Lung	Human	Normal	Lung	UBERON_0002048	Normal cell	Alveolar epithelial progenitor cell	NA	TM4SF1	TM4SF1	1	4071	T4S1	P30408	29489752	2018	Experiment	NA	CellMarker
Zhang.2017.Limbal epithelium:Normal cell:Limbal stem cell	Zhang.2017.Limbal epithelium	Human	Normal	Limbal epithelium	UBERON_0001772	Normal cell	Limbal stem cell	CL_0000034	ABCG2, CK14, P63	ABCG2, KRT14, TP63	3	9429, 3861, 8626	ABCG2, K1C14, P63	Q9UNQ0, P02533, Q9H3D4	28813511	2017	Experiment	NA	CellMarker
Zhang.2013.Undefined:Cancer cell:Cancer stem cell	Zhang.2013.Undefined	Human	Hepatocellular Cancer	Undefined	NA	Cancer cell	Cancer stem cell	NA	ABCG2	ABCG2	1	9429	ABCG2	Q9UNQ0	24194752	2013	Experiment	NA	CellMarker
Zhang.2016.Oral mucosa:Normal cell:Mesenchymal stem cell	Zhang.2016.Oral mucosa	Human	Normal	Oral mucosa	UBERON_0003729	Normal cell	Mesenchymal stem cell	CL_0000134	CD105, CD90, STRO-1	ENG, THY1, NA	3	2022, 7070, NA	EGLN, THY1, NA	P17813, P04216, NA	25212102	2016	Experiment	NA	CellMarker
Zhao.2014.Undefined:Cancer cell:Cancer stem cell	Zhao.2014.Undefined	Human	Leukemia	Undefined	NA	Cancer cell	Cancer stem cell	NA	IL1RAP	IL1RAP	1	3556	IL1AP	Q9NPH3	24370017	2014	Experiment	NA	CellMarker
Zhou.2019.Colorectum:Cancer cell:Cancer stem cell	Zhou.2019.Colorectum	Human	Colorectum Cancer	Colorectum	UBERON_0012652	Cancer cell	Cancer stem cell	NA	ALDH1, CD133	ALDH1A1, PROM1	2	216, 8842	AL1A1, PROM1	P00352, O43490	24396478	2019	Experiment	NA	CellMarker
Zimmerer.2017.Oral cavity:Cancer cell:Cancer stem cell	Zimmerer.2017.Oral cavity	Human	Oral Squamous Cell Carcinoma	Oral cavity	UBERON_0000167	Cancer cell	Cancer stem cell	NA	CD24	CD24	1	100133941	CD24	P25063	28344048	2017	Experiment	NA	CellMarker
Zou.2018.Undefined:Cancer cell:Cancer stem cell	Zou.2018.Undefined	Human	Hepatocellular Cancer	Undefined	NA	Cancer cell	Cancer stem cell	NA	SOX12	SOX12	1	6666	SOX12	O15370	29127951	2018	Experiment	NA	CellMarker
Howitt.2014.Undefined:Cancer cell:Primordial germ cell	Howitt.2014.Undefined	Human	Testicular Germ Cell Tumor	Undefined	NA	Cancer cell	Primordial germ cell	CL_0000670	CyclinA2, GLUT3	CCNA2, SLC2A3	2	890, 6515	CCNA2, GTR3	P20248, P11169	23343953	2014	Experiment	NA	CellMarker
Huang.2016.Liver:Normal cell:Liver progenitor cell	Huang.2016.Liver	Human	Normal	Liver	UBERON_0002107	Normal cell	Liver progenitor cell	NA	Brain isoform glycogen phosphorylase	PYGB	1	5834	PYGB	P11216	25826279	2016	Experiment	NA	CellMarker
Hwang.2016.Dental pulp:Normal cell:Dental pulp stem cell	Hwang.2016.Dental pulp	Human	Normal	Dental pulp	UBERON_0001754	Normal cell	Dental pulp stem cell	CL_0000034	3C4	OR13C4	1	138804	O13C4	Q8NGS5	25590652	2016	Experiment	NA	CellMarker
Hwang.2012.Nasal concha:Normal cell:Mesenchymal stromal cell	Hwang.2012.Nasal concha	Human	Normal	Nasal concha	UBERON_0035612	Normal cell	Mesenchymal stromal cell	CL_0000134	CD14, CD19, CD29, CD34, CD73, CD9, HLA-DR	CD14, CD19, ITGB1, CD34, NT5E, CD9, HLA-DR family	7	929, 930, 3688, 947, 4907, 928, HLA-DR family	CD14, CD19, ITB1, CD34, 5NTD, CD9, HLA-DR family	P08571, P15391, P05556, P28906, P21589, P21926, HLA-DR family	22588732	2012	Experiment	NA	CellMarker
Hydes.2016.Peripheral blood:Normal cell:Monocyte	Hydes.2016.Peripheral blood	Human	Normal	Peripheral blood	UBERON_0005408	Normal cell	Monocyte	CL_0000576	CD117, CD158a, CD158b, CD16, CD161, CD3, CD49a, CD49b, CD56, CD57, CXCR6, NKG2C, NKp46	KIT, KIR2DL1, KIR2DL3, [FCGR3A, FCGR3B], KLRB1, [CD3D, CD3E, CD3G], ITGA1, ITGA2, NCAM1, B3GAT1, CXCR6, KLRC2, NCR1	13	3815, 3802, 3804, [2214, 2215], 3820, [915, 916, 917], 3672, 3673, 4684, 27087, 10663, 3822, 9437	KIT, KI2L1, KI2L3, [FCG3A, FCG3B], KLRB1, [CD3D, CD3E, CD3G], ITA1, ITA2, NCAM1, B3GA1, CXCR6, NKG2C, NCTR1	P10721, P43626, P43628, [P08637, O75015], Q12918, [P04234, P07766, P09693], P56199, P17301, P13591, Q9P2W7, O00574, P26717, O76036	26312867	2016	Experiment	NA	CellMarker
Indumathi.2013.Breast:Normal cell:Hematopoietic stem cell	Indumathi.2013.Breast	Human	Normal	Breast	UBERON_0000310	Normal cell	Hematopoietic stem cell	CL_0000037	CD117, CD133, CD34	KIT, PROM1, CD34	3	3815, 8842, 947	KIT, PROM1, CD34	P10721, O43490, P28906	22940915	2013	Experiment	NA	CellMarker
Indumathi.2013.Breast:Normal cell:Mesenchymal stem cell	Indumathi.2013.Breast	Human	Normal	Breast	UBERON_0000310	Normal cell	Mesenchymal stem cell	CL_0000134	CD105, CD73, CD90	ENG, NT5E, THY1	3	2022, 4907, 7070	EGLN, 5NTD, THY1	P17813, P21589, P04216	22940915	2013	Experiment	NA	CellMarker
Indumathi.2013.Breast:Normal cell:Myoepithelial cell	Indumathi.2013.Breast	Human	Normal	Breast	UBERON_0000310	Normal cell	Myoepithelial cell	CL_0000185	CD29, CD44	ITGB1, CD44	2	3688, 960	ITB1, CD44	P05556, P16070	22940915	2013	Experiment	NA	CellMarker
Indumathi.2013.Breast:Normal cell:Immune cell	Indumathi.2013.Breast	Human	Normal	Breast	UBERON_0000310	Normal cell	Immune cell	CL_0000738	CD13, CD14, CD209, CD45, CD83, CD86, HLA-DR	ANPEP, CD14, CD209, PTPRC, CD83, CD86, HLA-DR family	7	290, 929, 30835, 5788, 9308, 942, HLA-DR family	AMPN, CD14, CD209, PTPRC, CD83, CD86, HLA-DR family	P15144, P08571, Q9NNX6, P08575, Q01151, P42081, HLA-DR family	22940915	2013	Experiment	NA	CellMarker
Indumathi.2013.Endometrium:Normal cell:Endometrial stem cell	Indumathi.2013.Endometrium	Human	Normal	Endometrium	UBERON_0001295	Normal cell	Endometrial stem cell	CL_0000034	ABCG2, CD105, CD106, CD117, CD133, CD140b, CD146, CD166, CD29, CD31, CD34, CD44, CD45, CD49d, CD54, CD73, CD90, Nestin, OCT4, SOX2, SSEA-4	ABCG2, ENG, VCAM1, KIT, PROM1, PDGFRB, MCAM, ALCAM, ITGB1, PECAM1, CD34, CD44, PTPRC, ITGA4, ICAM1, NT5E, THY1, NES, POU5F1, SOX2, NA	21	9429, 2022, 7412, 3815, 8842, 5159, 4162, 214, 3688, 5175, 947, 960, 5788, 3676, 3383, 4907, 7070, 10763, 5460, 6657, NA	ABCG2, EGLN, VCAM1, KIT, PROM1, PGFRB, MUC18, CD166, ITB1, PECA1, CD34, CD44, PTPRC, ITA4, ICAM1, 5NTD, THY1, NEST, PO5F1, SOX2, NA	Q9UNQ0, P17813, P19320, P10721, O43490, P09619, P43121, Q13740, P05556, P16284, P28906, P16070, P08575, P13612, P05362, P21589, P04216, P48681, Q01860, P48431, NA	23460308	2013	Experiment	NA	CellMarker
Indumathi.2013.Oviduct:Normal cell:Oviduct-derived stem cell	Indumathi.2013.Oviduct	Human	Normal	Oviduct	UBERON_0000993	Normal cell	Oviduct-derived stem cell	CL_0000034	ABCG2, CD105, CD106, CD117, CD133, CD140b, CD146, CD166, CD29, CD31, CD34, CD44, CD45, CD49d, CD54, CD73, CD90, OCT4, SOX2, SSEA-4	ABCG2, ENG, VCAM1, KIT, PROM1, PDGFRB, MCAM, ALCAM, ITGB1, PECAM1, CD34, CD44, PTPRC, ITGA4, ICAM1, NT5E, THY1, POU5F1, SOX2, NA	20	9429, 2022, 7412, 3815, 8842, 5159, 4162, 214, 3688, 5175, 947, 960, 5788, 3676, 3383, 4907, 7070, 5460, 6657, NA	ABCG2, EGLN, VCAM1, KIT, PROM1, PGFRB, MUC18, CD166, ITB1, PECA1, CD34, CD44, PTPRC, ITA4, ICAM1, 5NTD, THY1, PO5F1, SOX2, NA	Q9UNQ0, P17813, P19320, P10721, O43490, P09619, P43121, Q13740, P05556, P16284, P28906, P16070, P08575, P13612, P05362, P21589, P04216, Q01860, P48431, NA	23460308	2013	Experiment	NA	CellMarker
Ishimine.2013.Undefined:Normal cell:Mesenchymal stem cell	Ishimine.2013.Undefined	Human	Normal	Undefined	NA	Normal cell	Mesenchymal stem cell	CL_0000134	N-cadherin	CDH2	1	1000	CADH2	P19022	23899519	2013	Experiment	NA	CellMarker
Jin.2013.Undefined:Cancer cell:Cancer stem cell	Jin.2013.Undefined	Human	Glioma	Undefined	NA	Cancer cell	Cancer stem cell	NA	Nestin	NES	1	10763	NEST	P48681	23524267	2013	Experiment	NA	CellMarker
Jo.2014.Bone marrow:Normal cell:Mesenchymal stem cell	Jo.2014.Bone marrow	Human	Normal	Bone marrow	UBERON_0002371	Normal cell	Mesenchymal stem cell	CL_0000134	CD105, CD4, CD73, CD90	ENG, CD4, NT5E, THY1	4	2022, 920, 4907, 7070	EGLN, CD4, 5NTD, THY1	P17813, P01730, P21589, P04216	23942284	2014	Experiment	NA	CellMarker
Munthe.2017.Brain:Cancer cell:Cancer stem cell	Munthe.2017.Brain	Human	Glioma	Brain	UBERON_0000955	Cancer cell	Cancer stem cell	NA	BMI1, CD133, GLUT3, Musashi-1, Nestin, SOX2	BMI1, PROM1, SLC2A3, MSI1, NES, SOX2	6	648, 8842, 6515, 4440, 10763, 6657	BMI1, PROM1, GTR3, MSI1H, NEST, SOX2	P35226, O43490, P11169, O43347, P48681, P48431	27171431	2017	Experiment	NA	CellMarker
Nagymihaly.2017.Cornea:Normal cell:Endothelial cell	Nagymihaly.2017.Cornea	Human	Normal	Cornea	UBERON_0000964	Normal cell	Endothelial cell	CL_0000115	CD105, CD106, CD112, CD146, CD166, CD325, CD34, CD44, CD47, CD54, CD73, CD90	ENG, VCAM1, NECTIN2, MCAM, ALCAM, CDH2, CD34, CD44, CD47, ICAM1, NT5E, THY1	12	2022, 7412, 5819, 4162, 214, 1000, 947, 960, 961, 3383, 4907, 7070	EGLN, VCAM1, NECT2, MUC18, CD166, CADH2, CD34, CD44, CD47, ICAM1, 5NTD, THY1	P17813, P19320, Q92692, P43121, Q13740, P19022, P28906, P16070, Q08722, P05362, P21589, P04216	28032398	2017	Experiment	NA	CellMarker
Nakamachi.2015.Undefined:Cancer cell:Cancer cell	Nakamachi.2015.Undefined	Human	Astrocytoma	Undefined	NA	Cancer cell	Cancer cell	CL_0001064	A2B5, GFAP, GS	NA, GFAP, GLUL	3	NA, 2670, 2752	NA, GFAP, GLNA	NA, P14136, P15104	25091859	2015	Experiment	NA	CellMarker
Nakatsu.2015.Sclerocorneal tissue:Normal cell:Limbal mesenchymal cell	Nakatsu.2015.Sclerocorneal tissue	Human	Normal	Sclerocorneal tissue	UBERON_0006761	Normal cell	Limbal mesenchymal cell	CL_0008019	CD105, CD34, N-cadherin, Vimentin	ENG, CD34, CDH2, VIM	4	2022, 947, 1000, 7431	EGLN, CD34, CADH2, VIME	P17813, P28906, P19022, P08670	25277234	2015	Experiment	NA	CellMarker
Nakazawa.2018.Intervertebral disc:Normal cell:Macrophage	Nakazawa.2018.Intervertebral disc	Human	Normal	Intervertebral disc	UBERON_0001066	Normal cell	Macrophage	CL_0000235	CCR7, CD163, CD206	CCR7, CD163, MRC1	3	1236, 9332, 4360	CCR7, C163A, MRC1	P32248, Q86VB7, P22897	29031872	2018	Experiment	NA	CellMarker
Ni.2017.Breast:Cancer cell:Cancer stem cell	Ni.2017.Breast	Human	Ductal Breast Carcinoma	Breast	UBERON_0000310	Cancer cell	Cancer stem cell	NA	GLI1	GLI1	1	2735	GLI1	P08151	28965964	2017	Experiment	NA	CellMarker
Ni.2015.Placenta:Normal cell:Mesenchymal stem cell	Ni.2015.Placenta	Human	Normal	Placenta	UBERON_0001987	Normal cell	Mesenchymal stem cell	CL_0000134	CD105, CD29, CD34, CD44, CD45, CD73, HLA-DR	ENG, ITGB1, CD34, CD44, PTPRC, NT5E, HLA-DR family	7	2022, 3688, 947, 960, 5788, 4907, HLA-DR family	EGLN, ITB1, CD34, CD44, PTPRC, 5NTD, HLA-DR family	P17813, P05556, P28906, P16070, P08575, P21589, HLA-DR family	24662208	2015	Experiment	NA	CellMarker
Nielsen.2014.Plasma:Normal cell:Platelet	Nielsen.2014.Plasma	Human	Normal	Plasma	UBERON_0001969	Normal cell	Platelet	CL_0000233	CD41	ITGA2B	1	3674	ITA2B	P08514	24511371	2014	Experiment	NA	CellMarker
Nielsen.2014.Plasma:Normal cell:Monocyte	Nielsen.2014.Plasma	Human	Normal	Plasma	UBERON_0001969	Normal cell	Monocyte	CL_0000576	CD14	CD14	1	929	CD14	P08571	24511371	2014	Experiment	NA	CellMarker
Nielsen.2014.Plasma:Normal cell:Endothelial cell	Nielsen.2014.Plasma	Human	Normal	Plasma	UBERON_0001969	Normal cell	Endothelial cell	CL_0000115	CD31, CD42b	PECAM1, GP1BA	2	5175, 2811	PECA1, GP1BA	P16284, P07359	24511371	2014	Experiment	NA	CellMarker
Nielsen.2014.Plasma:Normal cell:Red blood cell (erythrocyte)	Nielsen.2014.Plasma	Human	Normal	Plasma	UBERON_0001969	Normal cell	Red blood cell (erythrocyte)	CL_0000232	CD235a	GYPA	1	2993	GLPA	P02724	24511371	2014	Experiment	NA	CellMarker
Niu.2014.Peripheral blood:Normal cell:Mesenchymal stem cell	Niu.2014.Peripheral blood	Human	Normal	Peripheral blood	UBERON_0005408	Normal cell	Mesenchymal stem cell	CL_0000134	CD105, CD29, CD34	ENG, ITGB1, CD34	3	2022, 3688, 947	EGLN, ITB1, CD34	P17813, P05556, P28906	24886437	2014	Experiment	NA	CellMarker
Nowwarote.2017.Dental pulp:Normal cell:Mesenchymal stem cell	Nowwarote.2017.Dental pulp	Human	Normal	Dental pulp	UBERON_0001754	Normal cell	Mesenchymal stem cell	CL_0000134	CD105, CD44, CD73, CD90	ENG, CD44, NT5E, THY1	4	2022, 960, 4907, 7070	EGLN, CD44, 5NTD, THY1	P17813, P16070, P21589, P04216	27883224	2017	Experiment	NA	CellMarker
Ochiai-Shino.2015.Embryoid body:Normal cell:Pluripotent stem cell	Ochiai-Shino.2015.Embryoid body	Human	Normal	Embryoid body	UBERON_0014374	Normal cell	Pluripotent stem cell	CL_0002248	TNAP	ALPL	1	249	PPBT	P05186	24911063	2015	Experiment	NA	CellMarker
Ogura.2014.Adipose tissue:Normal cell:Adipose multilineage-differentiating stress-enduring cell	Ogura.2014.Adipose tissue	Human	Normal	Adipose tissue	UBERON_0001013	Normal cell	Adipose multilineage-differentiating stress-enduring cell	CL_0000034	CD105, CD90, SSEA-3	ENG, THY1, NA	3	2022, 7070, NA	EGLN, THY1, NA	P17813, P04216, NA	24256547	2014	Experiment	NA	CellMarker
Ohashi.2017.Kidney:Normal cell:T cell	Ohashi.2017.Kidney	Human	Normal	Kidney	UBERON_0002113	Normal cell	T cell	CL_0000084	CD3	[CD3D, CD3E, CD3G]	1	[915, 916, 917]	[CD3D, CD3E, CD3G]	[P04234, P07766, P09693]	27228084	2017	Experiment	NA	CellMarker
Ohashi.2017.Kidney:Normal cell:Monocyte	Ohashi.2017.Kidney	Human	Normal	Kidney	UBERON_0002113	Normal cell	Monocyte	CL_0000576	CD68	CD68	1	968	CD68	P34810	27228084	2017	Experiment	NA	CellMarker
Ohashi.2017.Kidney:Normal cell:B cell	Ohashi.2017.Kidney	Human	Normal	Kidney	UBERON_0002113	Normal cell	B cell	CL_0000236	CD19	CD19	1	930	CD19	P15391	27228084	2017	Experiment	NA	CellMarker
Oka.2015.Peripheral blood:Normal cell:Regulatory B cell	Oka.2015.Peripheral blood	Human	Normal	Peripheral blood	UBERON_0005408	Normal cell	Regulatory B cell	CL_0000969	CD19, CD1d	CD19, CD1D	2	930, 912	CD19, CD1D	P15391, P15813	24390063	2015	Experiment	NA	CellMarker
Ohlsson.2014.Peripheral blood:Normal cell:Macrophage	Ohlsson.2014.Peripheral blood	Human	Normal	Peripheral blood	UBERON_0005408	Normal cell	Macrophage	CL_0000235	CD14	CD14	1	929	CD14	P08571	24631966	2014	Experiment	NA	CellMarker
Okazaki.2019.Inferior colliculus:Normal cell:Neural stem cell	Okazaki.2019.Inferior colliculus	Human	Normal	Inferior colliculus	UBERON_0001946	Normal cell	Neural stem cell	CL_0000047	CD133, Nestin, SOX2	PROM1, NES, SOX2	3	8842, 10763, 6657	PROM1, NEST, SOX2	O43490, P48681, P48431	28795331	2019	Experiment	NA	CellMarker
Ovchinnikov.2015.Undefined:Normal cell:Cardiac progenitor cell	Ovchinnikov.2015.Undefined	Human	Normal	Undefined	NA	Normal cell	Cardiac progenitor cell	NA	SLC8A1	SLC8A1	1	6546	NAC1	P32418	25075536	2015	Experiment	NA	CellMarker
Ozawa.2014.Undefined:Cancer cell:Cancer stem cell	Ozawa.2014.Undefined	Human	Colorectal Cancer	Undefined	NA	Cancer cell	Cancer stem cell	NA	CD44	CD44	1	960	CD44	P16070	24921913	2014	Experiment	NA	CellMarker
Ozyurek.2014.Blood:Normal cell:T cell	Ozyurek.2014.Blood	Human	Normal	Blood	UBERON_0000178	Normal cell	T cell	CL_0000084	CD3	[CD3D, CD3E, CD3G]	1	[915, 916, 917]	[CD3D, CD3E, CD3G]	[P04234, P07766, P09693]	25254006	2014	Experiment	NA	CellMarker
Ozyurek.2014.Blood:Normal cell:B cell	Ozyurek.2014.Blood	Human	Normal	Blood	UBERON_0000178	Normal cell	B cell	CL_0000236	CD20	MS4A1	1	931	CD20	P11836	25254006	2014	Experiment	NA	CellMarker
Painovich.2016.Peripheral blood:Normal cell:Endothelial progenitor cell	Painovich.2016.Peripheral blood	Human	Normal	Peripheral blood	UBERON_0005408	Normal cell	Endothelial progenitor cell	CL_0002619	CD133, CD34, VEGFR-2	PROM1, CD34, KDR	3	8842, 947, 3791	PROM1, CD34, VGFR2	O43490, P28906, P35968	26770089	2016	Experiment	NA	CellMarker
Palmer.2014.Peripheral blood:Normal cell:CD4+ T cell	Palmer.2014.Peripheral blood	Human	Normal	Peripheral blood	UBERON_0005408	Normal cell	CD4+ T cell	CL_0000624	GLUT1	SLC2A1	1	6513	GTR1	P11166	24335483	2014	Experiment	NA	CellMarker
Parte.2015.Ovary:Normal cell:Pluripotent very small embryonic-like cell	Parte.2015.Ovary	Human	Normal	Ovary	UBERON_0000992	Normal cell	Pluripotent very small embryonic-like cell	CL_0000034	CD133, OCT4A, SSEA-4	PROM1, POU5F1, NA	3	8842, 5460, NA	PROM1, PO5F1, NA	O43490, Q01860, NA	24568237	2015	Experiment	NA	CellMarker
Parte.2015.Ovary:Normal cell:Ovarian germ stem cell	Parte.2015.Ovary	Human	Normal	Ovary	UBERON_0000992	Normal cell	Ovarian germ stem cell	CL_0000034	2020-10-04	POU5F1	1	5460	PO5F1	Q01860	24568237	2015	Experiment	NA	CellMarker
Parte.2015.Ovary:Normal cell:Primordial germ cell	Parte.2015.Ovary	Human	Normal	Ovary	UBERON_0000992	Normal cell	Primordial germ cell	CL_0000670	STELLA, VASA	DPPA3, DDX4	2	359787, 54514	DPPA3, DDX4	Q6W0C5, Q9NQI0	24568237	2015	Experiment	NA	CellMarker
Parte.2015.Ovary:Normal cell:Germ cell	Parte.2015.Ovary	Human	Normal	Ovary	UBERON_0000992	Normal cell	Germ cell	CL_0000586	DAZL, GDF9, SCP3	DAZL, GDF9, SYCP3	3	1618, 2661, 50511	DAZL, GDF9, SYCP3	Q92904, O60383, Q8IZU3	24568237	2015	Experiment	NA	CellMarker
Parte.2018.Ovarian cortex:Normal cell:Pluripotent stem cell	Parte.2018.Ovarian cortex	Human	Normal	Ovarian cortex	UBERON_0013191	Normal cell	Pluripotent stem cell	CL_0002248	NANOG, OCT4, SOX2, SSEA-1, SSEA-4	NANOG, POU5F1, SOX2, FUT4, NA	5	79923, 5460, 6657, 2526, NA	NANOG, PO5F1, SOX2, FUT4, NA	Q9H9S0, Q01860, P48431, P22083, NA	29078734	2018	Experiment	NA	CellMarker
Parte.2018.Ovarian cortex:Normal cell:Germline stem cell	Parte.2018.Ovarian cortex	Human	Normal	Ovarian cortex	UBERON_0013191	Normal cell	Germline stem cell	CL_0000034	DDX4, IFITM3	DDX4, IFITM3	2	54514, 10410	DDX4, IFM3	Q9NQI0, Q01628	29078734	2018	Experiment	NA	CellMarker
Parte.2018.Ovarian cortex:Cancer cell:Cancer stem cell	Parte.2018.Ovarian cortex	Human	Ovarian Cancer	Ovarian cortex	UBERON_0013191	Cancer cell	Cancer stem cell	NA	CD44, LGR5	CD44, LGR5	2	960, 8549	CD44, LGR5	P16070, O75473	29078734	2018	Experiment	NA	CellMarker
Patel.2018.Peripheral blood:Cancer cell:Circulating stem like cell	Patel.2018.Peripheral blood	Human	Oral Squamous Cell Carcinoma	Peripheral blood	UBERON_0005408	Cancer cell	Circulating stem like cell	CL_0000034	CD44v6, NANOG	CD44, NANOG	2	4179, 79923	CD44, NANOG	P16070, Q9H9S0	27865367	2018	Experiment	NA	CellMarker
Patil.2015.Liver:Normal cell:Ito cell (hepatic stellate cell)	Patil.2015.Liver	Human	Normal	Liver	UBERON_0002107	Normal cell	Ito cell (hepatic stellate cell)	CL_0000632	CD271	NGFR	1	4804	TNR16	P08138	24831840	2015	Experiment	NA	CellMarker
Pitrone.2018.Subcutaneous adipose tissue:Normal cell:Adipose-derived stem cell	Pitrone.2018.Subcutaneous adipose tissue	Human	Normal	Subcutaneous adipose tissue	UBERON_0002190	Normal cell	Adipose-derived stem cell	CL_0000034	CD105, CD90, NANOG, OCT4, SOX2	ENG, THY1, NANOG, POU5F1, SOX2	5	2022, 7070, 79923, 5460, 6657	EGLN, THY1, NANOG, PO5F1, SOX2	P17813, P04216, Q9H9S0, Q01860, P48431	28545230	2018	Experiment	NA	CellMarker
Pitule.2015.Colorectum:Cancer cell:Cancer stem cell	Pitule.2015.Colorectum	Human	Colorectum Cancer	Colorectum	UBERON_0012652	Cancer cell	Cancer stem cell	NA	CD133, CD44	PROM1, CD44	2	8842, 960	PROM1, CD44	O43490, P16070	24864242	2015	Experiment	NA	CellMarker
Policha.2015.Adipose tissue:Normal cell:Endothelial cell	Policha.2015.Adipose tissue	Human	Normal	Adipose tissue	UBERON_0001013	Normal cell	Endothelial cell	CL_0000115	CD31, VWF	PECAM1, VWF	2	5175, 7450	PECA1, VMF	P16284, P04275	25091340	2015	Experiment	NA	CellMarker
Povsic.2014.Blood:Normal cell:Circulating progenitor cell	Povsic.2014.Blood	Human	Normal	Blood	UBERON_0000178	Normal cell	Circulating progenitor cell	NA	ALDH, CD133, CD34	ALDH family, PROM1, CD34	3	ALDH family, 8842, 947	ALDH family, PROM1, CD34	ALDH family, O43490, P28906	24055327	2014	Experiment	NA	CellMarker
Prestes.2015.Blood:Normal cell:Lymphocyte	Prestes.2015.Blood	Human	Normal	Blood	UBERON_0000178	Normal cell	Lymphocyte	CL_0000542	Annexin V, CX3CR1	ANXA5, CX3CR1	2	308, 1524	ANXA5, CX3C1	P08758, P49238	24816885	2015	Experiment	NA	CellMarker
Quan.2014.Undefined:Cancer cell:Cancer stem cell	Quan.2014.Undefined	Human	Liver Cancer	Undefined	NA	Cancer cell	Cancer stem cell	NA	CD133, CD44	PROM1, CD44	2	8842, 960	PROM1, CD44	O43490, P16070	24431896	2014	Experiment	NA	CellMarker
Queisser.2017.Prostate:Normal cell:Prostate stem cell	Queisser.2017.Prostate	Human	Normal	Prostate	UBERON_0002367	Normal cell	Prostate stem cell	CL_0002339	CD44	CD44	1	960	CD44	P16070	27617580	2017	Experiment	NA	CellMarker
Quero.2018.Peripheral blood:Normal cell:M2 macrophage	Quero.2018.Peripheral blood	Human	Normal	Peripheral blood	UBERON_0005408	Normal cell	M2 macrophage	CL_0000890	CD14, CD163	CD14, CD163	2	929, 9332	CD14, C163A	P08571, Q86VB7	29096690	2018	Experiment	NA	CellMarker
Ramirez.2014.Blood:Cancer cell:Epithelial cell	Ramirez.2014.Blood	Human	Breast Cancer	Blood	UBERON_0000178	Cancer cell	Epithelial cell	CL_0000066	Cytokeratin-19	KRT19	1	3880	K1C19	P08727	24255082	2014	Experiment	NA	CellMarker
Rasti.2017.Kidney:Cancer cell:Cancer stem cell	Rasti.2017.Kidney	Human	Renal Cell Carcinoma	Kidney	UBERON_0002113	Cancer cell	Cancer stem cell	NA	CXCR4	CXCR4	1	7852	CXCR4	P61073	27638770	2017	Experiment	NA	CellMarker
Sachs.2015.Testis:Normal cell:Spermatogonial stem cell	Sachs.2015.Testis	Human	Normal	Testis	UBERON_0000473	Normal cell	Spermatogonial stem cell	CL_0000089	GPR125, ID4	ADGRA3, ID4	2	166647, 3400	AGRA3, ID4	Q8IWK6, P47928	24902969	2015	Experiment	NA	CellMarker
Saeednejad Zanjani.2017.Kidney:Cancer cell:Cancer stem cell	Saeednejad Zanjani.2017.Kidney	Human	Renal Cell Carcinoma	Kidney	UBERON_0002113	Cancer cell	Cancer stem cell	NA	CD133	PROM1	1	8842	PROM1	O43490	29050853	2017	Experiment	NA	CellMarker
Sambataro.2014.Peripheral blood:Normal cell:Circulating precursor cell	Sambataro.2014.Peripheral blood	Human	Normal	Peripheral blood	UBERON_0005408	Normal cell	Circulating precursor cell	NA	CD133, CD34, CD45	PROM1, CD34, PTPRC	3	8842, 947, 5788	PROM1, CD34, PTPRC	O43490, P28906, P08575	24624298	2014	Experiment	NA	CellMarker
Sambataro.2014.Peripheral blood:Normal cell:Endothelial precursor cell	Sambataro.2014.Peripheral blood	Human	Normal	Peripheral blood	UBERON_0005408	Normal cell	Endothelial precursor cell	CL_0002619	CD31, KDR	PECAM1, KDR	2	5175, 3791	PECA1, VGFR2	P16284, P35968	24624298	2014	Experiment	NA	CellMarker
Sander.2015.Lymph node:Cancer cell:T cell	Sander.2015.Lymph node	Human	Follicular Lymphoma	Lymph node	UBERON_0000029	Cancer cell	T cell	CL_0000084	CD3, CD4, CD8	[CD3D, CD3E, CD3G], CD4, CD8A	3	[915, 916, 917], 920, 925	[CD3D, CD3E, CD3G], CD4, CD8A	[P04234, P07766, P09693], P01730, P01732	24510338	2015	Experiment	NA	CellMarker
Sandstedt.2015.Myocardium:Normal cell:Cardiomyocyte progenitor cell	Sandstedt.2015.Myocardium	Human	Normal	Myocardium	UBERON_0002349	Normal cell	Cardiomyocyte progenitor cell	CL_0000513	CD34, SSEA-4	CD34, NA	2	947, NA	CD34, NA	P28906, NA	25171543	2015	Experiment	NA	CellMarker
Schafer.2014.Undefined:Cancer cell:Dendritic cell	Schafer.2014.Undefined	Human	Acute Monocytic Leukemia	Undefined	NA	Cancer cell	Dendritic cell	CL_0000451	CD11c, CD209, CD83	ITGAX, CD209, CD83	3	3687, 30835, 9308	ITAX, CD209, CD83	P20702, Q9NNX6, Q01151	23994500	2014	Experiment	NA	CellMarker
Shao.2017.Breast:Cancer cell:Cancer stem cell	Shao.2017.Breast	Human	Breast Cancer	Breast	UBERON_0000310	Cancer cell	Cancer stem cell	NA	ALDH1, CD24, CD44	ALDH1A1, CD24, CD44	3	216, 100133941, 960	AL1A1, CD24, CD44	P00352, P25063, P16070	27840965	2017	Experiment	NA	CellMarker
Sharifiaghdas.2015.Undefined:Normal cell:Smooth muscle cell	Sharifiaghdas.2015.Undefined	Human	Normal	Undefined	NA	Normal cell	Smooth muscle cell	CL_0000192	alpha-smooth muscle actin, Desmin	ACTA2, DES	2	59, 1674	ACTA, DESM	P62736, P17661	25015608	2015	Experiment	NA	CellMarker
Sharifiaghdas.2015.Undefined:Normal cell:Urothelium cell	Sharifiaghdas.2015.Undefined	Human	Normal	Undefined	NA	Normal cell	Urothelium cell	NA	Pancytokeratin, Uroplakin III	Pancytokeratin family, UPK3A	2	Pancytokeratin family, 7380	Pancytokeratin family, UPK3A	Pancytokeratin family, O75631	25015608	2015	Experiment	NA	CellMarker
Shaw.2018.Amniotic fluid:Normal cell:Amniotic fluid stem cell	Shaw.2018.Amniotic fluid	Human	Normal	Amniotic fluid	UBERON_0000173	Normal cell	Amniotic fluid stem cell	CL_0000034	CD44, CD105, CD73, CD90	CD44, ENG, NT5E, THY1	4	960, 2022, 4907, 7070	CD44, EGLN, 5NTD, THY1	P16070, P17813, P21589, P04216	29241918	2018	Experiment	NA	CellMarker
Shi.2015.Deciduous tooth:Normal cell:Dental pulp stem cell	Shi.2015.Deciduous tooth	Human	Normal	Deciduous tooth	UBERON_0007115	Normal cell	Dental pulp stem cell	CL_0000034	CD34, CD45, CD146, STRO-1	CD34, PTPRC, MCAM, NA	4	947, 5788, 4162, NA	CD34, PTPRC, MUC18, NA	P28906, P08575, P43121, NA	24469124	2015	Experiment	NA	CellMarker
Shimoda.2013.Blood:Normal cell:Natural killer cell	Shimoda.2013.Blood	Human	Normal	Blood	UBERON_0000178	Normal cell	Natural killer cell	CL_0000623	CD3, CD56	[CD3D, CD3E, CD3G], NCAM1	2	[915, 916, 917], 4684	[CD3D, CD3E, CD3G], NCAM1	[P04234, P07766, P09693], P13591	23997950	2013	Experiment	NA	CellMarker
Shimamura.2015.Undefined:Cancer cell:Cancer stem-like cell	Shimamura.2015.Undefined	Human	Thyroid Cancer	Undefined	NA	Cancer cell	Cancer stem-like cell	NA	CD13, CD133, CD15, CD166, CD326, CD44	ANPEP, PROM1, FUT4, ALCAM, EPCAM, CD44	6	290, 8842, 2526, 214, 4072, 960	AMPN, PROM1, FUT4, CD166, EPCAM, CD44	P15144, O43490, P22083, Q13740, P16422, P16070	24531915	2015	Experiment	NA	CellMarker
Siddharth.2017.Breast:Cancer cell:Cancer stem cell	Siddharth.2017.Breast	Human	Breast Cancer	Breast	UBERON_0000310	Cancer cell	Cancer stem cell	NA	Nectin-4	NECTIN4	1	81607	NECT4	Q96NY8	28600142	2017	Experiment	NA	CellMarker
Smith.2016.Testis:Normal cell:Spermatogonial stem cell	Smith.2016.Testis	Human	Normal	Testis	UBERON_0000473	Normal cell	Spermatogonial stem cell	CL_0000089	SSEA-4	NA	1	NA	NA	NA	25038247	2016	Experiment	NA	CellMarker
Smith.2016.Testis:Normal cell:Testis somatic cell	Smith.2016.Testis	Human	Normal	Testis	UBERON_0000473	Normal cell	Testis somatic cell	CL_0002371	THY1	THY1	1	7070	THY1	P04216	25038247	2016	Experiment	NA	CellMarker
Soleimannejad.2018.Retina:Normal cell:Photoreceptor cell	Soleimannejad.2018.Retina	Human	Normal	Retina	UBERON_0000966	Normal cell	Photoreceptor cell	CL_0000210	CRX, Nestin, Peripherin, PKC, Recoverin, Rhodopsin, RPE65	CRX, NES, PRPH, PRRT2, RCVRN, RHO, RPE65	7	1406, 10763, 5630, 112476, 5957, 6010, 6121	CRX, NEST, PERI, PRRT2, RECO, OPSD, RPE65	O43186, P48681, P41219, Q7Z6L0, P35243, P08100, Q16518	28691584	2018	Experiment	NA	CellMarker
Spock.2015.Undefined:Cancer cell:Endothelial cell	Spock.2015.Undefined	Human	Infantile Hemangiomas	Undefined	NA	Cancer cell	Endothelial cell	CL_0000115	CD31	PECAM1	1	5175	PECA1	P16284	24401806	2015	Experiment	NA	CellMarker
Spock.2015.Undefined:Cancer cell:Neural crest cell	Spock.2015.Undefined	Human	Infantile Hemangiomas	Undefined	NA	Cancer cell	Neural crest cell	CL_0011012	NG2, Nestin	CSPG4, NES	2	1464, 10763	CSPG4, NEST	Q6UVK1, P48681	24401806	2015	Experiment	NA	CellMarker
Spock.2015.Undefined:Cancer cell:Pericyte	Spock.2015.Undefined	Human	Infantile Hemangiomas	Undefined	NA	Cancer cell	Pericyte	CL_0000669	Calponin, CD90, DLK, NG2, PDGF-A, SMA	Calponin family, THY1, DLK1, CSPG4, PDGFA, SMN1	6	Calponin family, 7070, 8788, 1464, 5154, 6606	Calponin family, THY1, DLK1, CSPG4, PDGFA, SMN	Calponin family, P04216, P80370, Q6UVK1, P04085, Q16637	24401806	2015	Experiment	NA	CellMarker
Spock.2015.Undefined:Cancer cell:Cancer stem cell	Spock.2015.Undefined	Human	Infantile Hemangiomas	Undefined	NA	Cancer cell	Cancer stem cell	NA	c-Myc, EZH2, NANOG, OCT4, SOX2	MYC, EZH2, NANOG, POU5F1, SOX2	5	4609, 2146, 79923, 5460, 6657	MYC, EZH2, NANOG, PO5F1, SOX2	P01106, Q15910, Q9H9S0, Q01860, P48431	24401806	2015	Experiment	NA	CellMarker
Spock.2015.Placenta:Cancer cell:Placenta cell	Spock.2015.Placenta	Human	Infantile Hemangiomas	Placenta	UBERON_0001987	Cancer cell	Placenta cell	NA	CDX2	CDX2	1	1045	CDX2	Q99626	24401806	2015	Experiment	NA	CellMarker
Stoeckle.2014.Thymus:Normal cell:Myeloid dendritic cell	Stoeckle.2014.Thymus	Human	Normal	Thymus	UBERON_0002370	Normal cell	Myeloid dendritic cell	CL_0000782	CD11c	ITGAX	1	3687	ITAX	P20702	24084687	2014	Experiment	NA	CellMarker
Su.2015.Cartilage:Normal cell:Cartilage progenitor cell	Su.2015.Cartilage	Human	Normal	Cartilage	UBERON_0002418	Normal cell	Cartilage progenitor cell	CL_0000138	CD146	MCAM	1	4162	MUC18	P43121	25266708	2015	Experiment	NA	CellMarker
Su.2019.Undefined:Cancer cell:Fibroblast	Su.2019.Undefined	Human	Breast Cancer	Undefined	NA	Cancer cell	Fibroblast	CL_0000057	CD10, GPR77	MME, C5AR2	2	4311, 27202	NEP, C5AR2	P08473, Q9P296	29395328	2019	Experiment	NA	CellMarker
Sun.2019.Endometrium:Cancer cell:Cancer stem-like cell	Sun.2019.Endometrium	Human	Endometrial Cancer	Endometrium	UBERON_0001295	Cancer cell	Cancer stem-like cell	NA	CD133, CXCR4	PROM1, CXCR4	2	8842, 7852	PROM1, CXCR4	O43490, P61073	29096246	2019	Experiment	NA	CellMarker
Sun.2015.Synovial fluid:Normal cell:Mesenchymal stem cell	Sun.2015.Synovial fluid	Human	Normal	Synovial fluid	UBERON_0001090	Normal cell	Mesenchymal stem cell	CL_0000134	CD105, CD44, CD73, CD90	ENG, CD44, NT5E, THY1	4	2022, 960, 4907, 7070	EGLN, CD44, 5NTD, THY1	P17813, P16070, P21589, P04216	25003199	2015	Experiment	NA	CellMarker
Szabo.2015.Salivary gland:Normal cell:T helper cell	Szabo.2015.Salivary gland	Human	Normal	Salivary gland	UBERON_0001044	Normal cell	T helper cell	CL_0000912	CD4	CD4	1	920	CD4	P01730	25177110	2015	Experiment	NA	CellMarker
Szabo.2015.Salivary gland:Normal cell:T cell	Szabo.2015.Salivary gland	Human	Normal	Salivary gland	UBERON_0001044	Normal cell	T cell	CL_0000084	CD5	CD5	1	921	CD5	P06127	25177110	2015	Experiment	NA	CellMarker
Szabo.2015.Salivary gland:Normal cell:B1 cell	Szabo.2015.Salivary gland	Human	Normal	Salivary gland	UBERON_0001044	Normal cell	B1 cell	CL_0000819	CD5	CD5	1	921	CD5	P06127	25177110	2015	Experiment	NA	CellMarker
Szabo.2015.Salivary gland:Normal cell:B cell	Szabo.2015.Salivary gland	Human	Normal	Salivary gland	UBERON_0001044	Normal cell	B cell	CL_0000236	CD20	MS4A1	1	931	CD20	P11836	25177110	2015	Experiment	NA	CellMarker
Szabo.2015.Salivary gland:Normal cell:Plasma cell	Szabo.2015.Salivary gland	Human	Normal	Salivary gland	UBERON_0001044	Normal cell	Plasma cell	CL_0000786	CD138	SDC1	1	6382	SDC1	P18827	25177110	2015	Experiment	NA	CellMarker
Szabo.2015.Salivary gland:Normal cell:Follicular helper (Tfh) T cell	Szabo.2015.Salivary gland	Human	Normal	Salivary gland	UBERON_0001044	Normal cell	Follicular helper (Tfh) T cell	CL_0002038	BCL6, CD3	BCL6, [CD3D, CD3E, CD3G]	2	604, [915, 916, 917]	BCL6, [CD3D, CD3E, CD3G]	P41182, [P04234, P07766, P09693]	25177110	2015	Experiment	NA	CellMarker
Kamiyama.2013.Peripheral blood:Normal cell:T helper17 (Th17) cell	Kamiyama.2013.Peripheral blood	Human	Normal	Peripheral blood	UBERON_0005408	Normal cell	T helper17 (Th17) cell	CL_0000899	CCR6, CD146	CCR6, MCAM	2	1235, 4162	CCR6, MUC18	P51684, P43121	22486269	2013	Experiment	NA	CellMarker
Kasamatsu.2012.Adipose tissue:Normal cell:Adipose-derived stem cell	Kasamatsu.2012.Adipose tissue	Human	Normal	Adipose tissue	UBERON_0001013	Normal cell	Adipose-derived stem cell	CL_0000034	CD105, CD73, CD90	ENG, NT5E, THY1	3	2022, 4907, 7070	EGLN, 5NTD, THY1	P17813, P21589, P04216	22641429	2012	Experiment	NA	CellMarker
Kawai.2016.Undefined:Cancer cell:Cancer stem cell	Kawai.2016.Undefined	Human	Hepatocellular Cancer	Undefined	NA	Cancer cell	Cancer stem cell	NA	Keratin-19	KRT19	1	3880	K1C19	P08727	25820415	2016	Experiment	NA	CellMarker
Mabuchi.2013.Bone marrow:Normal cell:Mesenchymal progenitor cell	Mabuchi.2013.Bone marrow	Human	Normal	Bone marrow	UBERON_0002371	Normal cell	Mesenchymal progenitor cell	CL_0000134	CD146	MCAM	1	4162	MUC18	P43121	23766770	2013	Experiment	NA	CellMarker
Machado.2017.Dental pulp:Normal cell:Dental pulp stem cell	Machado.2017.Dental pulp	Human	Normal	Dental pulp	UBERON_0001754	Normal cell	Dental pulp stem cell	CL_0000034	ALDH1	ALDH1A1	1	216	AL1A1	P00352	26198909	2017	Experiment	NA	CellMarker
Mackay.2013.Lung:Normal cell:Endothelial cell	Mackay.2013.Lung	Human	Normal	Lung	UBERON_0002048	Normal cell	Endothelial cell	CL_0000115	CD31	PECAM1	1	5175	PECA1	P16284	23425195	2013	Experiment	NA	CellMarker
Wang.2014.Undefined:Cancer cell:Basal cell	Wang.2014.Undefined	Human	Prostate Cancer	Undefined	NA	Cancer cell	Basal cell	CL_0000646	Gal-3	LGALS3	1	3958	LEG3	P17931	23907467	2014	Experiment	NA	CellMarker
Lee.2013.Tonsil:Normal cell:Mesenchymal stromal cell	Lee.2013.Tonsil	Human	Normal	Tonsil	UBERON_0002372	Normal cell	Mesenchymal stromal cell	CL_0000134	CD105, CD14, CD19, CD31, CD34, CD44, CD45, CD73, CD90	ENG, CD14, CD19, PECAM1, CD34, CD44, PTPRC, NT5E, THY1	9	2022, 929, 930, 5175, 947, 960, 5788, 4907, 7070	EGLN, CD14, CD19, PECA1, CD34, CD44, PTPRC, 5NTD, THY1	P17813, P08571, P15391, P16284, P28906, P16070, P08575, P21589, P04216	23572135	2013	Experiment	NA	CellMarker
Lee.2013.Bone marrow:Normal cell:Mesenchymal stromal cell	Lee.2013.Bone marrow	Human	Normal	Bone marrow	UBERON_0002371	Normal cell	Mesenchymal stromal cell	CL_0000134	CD105, CD14, CD19, CD31, CD34, CD44, CD45, CD73, CD90	ENG, CD14, CD19, PECAM1, CD34, CD44, PTPRC, NT5E, THY1	9	2022, 929, 930, 5175, 947, 960, 5788, 4907, 7070	EGLN, CD14, CD19, PECA1, CD34, CD44, PTPRC, 5NTD, THY1	P17813, P08571, P15391, P16284, P28906, P16070, P08575, P21589, P04216	23572135	2013	Experiment	NA	CellMarker
Leyva-Leyva.2013.Amniotic membrane:Normal cell:Mesenchymal stem cell	Leyva-Leyva.2013.Amniotic membrane	Human	Normal	Amniotic membrane	UBERON_0009742	Normal cell	Mesenchymal stem cell	CL_0000134	CD105, CD44, CD73	ENG, CD44, NT5E	3	2022, 960, 4907	EGLN, CD44, 5NTD	P17813, P16070, P21589	23211052	2013	Experiment	NA	CellMarker
Liang.2014.Blood:Normal cell:Endothelial progenitor cell	Liang.2014.Blood	Human	Normal	Blood	UBERON_0000178	Normal cell	Endothelial progenitor cell	CL_0002619	CD133, CD34, EGFR2	PROM1, CD34, KDR	3	8842, 947, 3791	PROM1, CD34, VGFR2	O43490, P28906, P35968	23703397	2014	Experiment	NA	CellMarker
Liu.2013.Undefined:Cancer cell:Cancer stem cell	Liu.2013.Undefined	Human	Synovial Sarcoma	Undefined	NA	Cancer cell	Cancer stem cell	NA	CD133	PROM1	1	8842	PROM1	O43490	23416969	2013	Experiment	NA	CellMarker
Weldon.2016.Blood:Normal cell:Granulocyte	Weldon.2016.Blood	Human	Normal	Blood	UBERON_0000178	Normal cell	Granulocyte	CL_0000094	CD66b	CEACAM8	1	1088	CEAM8	P31997	25729037	2016	Experiment	NA	CellMarker
Weldon.2016.Blood:Normal cell:Classical monocyte	Weldon.2016.Blood	Human	Normal	Blood	UBERON_0000178	Normal cell	Classical monocyte	CL_0000860	CD14, CD16	CD14, [FCGR3A, FCGR3B]	2	929, [2214, 2215]	CD14, [FCG3A, FCG3B]	P08571, [P08637, O75015]	25729037	2016	Experiment	NA	CellMarker
Weldon.2016.Blood:Normal cell:Intermediate monocyte	Weldon.2016.Blood	Human	Normal	Blood	UBERON_0000178	Normal cell	Intermediate monocyte	CL_0002393	CD14, CD16	CD14, [FCGR3A, FCGR3B]	2	929, [2214, 2215]	CD14, [FCG3A, FCG3B]	P08571, [P08637, O75015]	25729037	2016	Experiment	NA	CellMarker
Weldon.2016.Blood:Normal cell:Non-classical monocyte	Weldon.2016.Blood	Human	Normal	Blood	UBERON_0000178	Normal cell	Non-classical monocyte	CL_0000875	CD14, CD16	CD14, [FCGR3A, FCGR3B]	2	929, [2214, 2215]	CD14, [FCG3A, FCG3B]	P08571, [P08637, O75015]	25729037	2016	Experiment	NA	CellMarker
Werner.2016.Liver:Normal cell:Hepatocyte	Werner.2016.Liver	Human	Normal	Liver	UBERON_0002107	Normal cell	Hepatocyte	CL_0000182	Albumin	Albumin family	1	Albumin family	Albumin family	Albumin family	26407160	2016	Experiment	NA	CellMarker
Werner.2016.Liver:Normal cell:Endothelial cell	Werner.2016.Liver	Human	Normal	Liver	UBERON_0002107	Normal cell	Endothelial cell	CL_0000115	CD146	MCAM	1	4162	MUC18	P43121	26407160	2016	Experiment	NA	CellMarker
Werner.2016.Liver:Normal cell:Ito cell (hepatic stellate cell)	Werner.2016.Liver	Human	Normal	Liver	UBERON_0002107	Normal cell	Ito cell (hepatic stellate cell)	CL_0000632	alpha-smooth muscle actin	ACTA2	1	59	ACTA	P62736	26407160	2016	Experiment	NA	CellMarker
Werner.2016.Liver:Normal cell:Kupffer cell	Werner.2016.Liver	Human	Normal	Liver	UBERON_0002107	Normal cell	Kupffer cell	CL_0000091	CD14, CD163, CD68	CD14, CD163, CD68	3	929, 9332, 968	CD14, C163A, CD68	P08571, Q86VB7, P34810	26407160	2016	Experiment	NA	CellMarker
Wong.2013.Umbilical cord blood:Normal cell:Hematopoietic stem cell	Wong.2013.Umbilical cord blood	Human	Normal	Umbilical cord blood	UBERON_0012168	Normal cell	Hematopoietic stem cell	CL_0000037	Integrin alpha-2	ITGA2	1	3673	ITA2	P17301	23165626	2013	Experiment	NA	CellMarker
Wood.2017.Undefined:Cancer cell:Myoepithelial cell	Wood.2017.Undefined	Human	Malignant Epithelial Neoplasm	Undefined	NA	Cancer cell	Myoepithelial cell	CL_0000185	Calponin, P63	Calponin family, TP63	2	Calponin family, 8626	Calponin family, P63	Calponin family, Q9H3D4	26630681	2017	Experiment	NA	CellMarker
Wu.2013.Gastric gland:Normal cell:Gastric stem cell	Wu.2013.Gastric gland	Human	Normal	Gastric gland	UBERON_0000325	Normal cell	Gastric stem cell	CL_0000034	LGR5	LGR5	1	8549	LGR5	O75473	23664892	2013	Experiment	NA	CellMarker
Wu.2013.Undefined:Cancer cell:Cancer stem cell	Wu.2013.Undefined	Human	Colorectal Cancer	Undefined	NA	Cancer cell	Cancer stem cell	NA	LGR5	LGR5	1	8549	LGR5	O75473	23153436	2013	Experiment	NA	CellMarker
Xiong.2016.Undefined:Cancer cell:Side-population cell	Xiong.2016.Undefined	Human	Nasopharyngeal Cancer	Undefined	NA	Cancer cell	Side-population cell	NA	CD44	CD44	1	960	CD44	P16070	26281064	2016	Experiment	NA	CellMarker
Xufre.2014.Blood:Normal cell:Regulatory T (Treg) cell	Xufre.2014.Blood	Human	Normal	Blood	UBERON_0000178	Normal cell	Regulatory T (Treg) cell	CL_0000815	GITR	TNFRSF18	1	8784	TNR18	Q9Y5U5	23929911	2014	Experiment	NA	CellMarker
Yan.2014.Undefined:Cancer cell:Cancer stem cell	Yan.2014.Undefined	Human	Head And Neck Squamous Cell Carcinoma	Undefined	NA	Cancer cell	Cancer stem cell	NA	CD166	ALCAM	1	214	CD166	Q13740	23903875	2014	Experiment	NA	CellMarker
Yan.2013.Breast:Cancer cell:Cancer stem cell	Yan.2013.Breast	Human	Breast Cancer	Breast	UBERON_0000310	Cancer cell	Cancer stem cell	NA	CD24, CD44	CD24, CD44	2	100133941, 960	CD24, CD44	P25063, P16070	23799994	2013	Experiment	NA	CellMarker
Yang.2016.Bone marrow:Normal cell:Mesenchymal stem cell	Yang.2016.Bone marrow	Human	Normal	Bone marrow	UBERON_0002371	Normal cell	Mesenchymal stem cell	CL_0000134	CD49f	ITGA6	1	3655	ITA6	P23229	26013602	2016	Experiment	NA	CellMarker
Yin.2015.Undefined:Cancer cell:Cancer stem cell	Yin.2015.Undefined	Human	Leukemia	Undefined	NA	Cancer cell	Cancer stem cell	NA	IL1RAP	IL1RAP	1	3556	IL1AP	Q9NPH3	26314426	2015	Experiment	NA	CellMarker
Yoon.2013.Tonsil:Normal cell:Germinal center B cell	Yoon.2013.Tonsil	Human	Normal	Tonsil	UBERON_0002372	Normal cell	Germinal center B cell	CL_0000844	CD9	CD9	1	928	CD9	P21926	23291167	2013	Experiment	NA	CellMarker
Zeng.2012.Endometrium:Cancer cell:Endometrial stem cell	Zeng.2012.Endometrium	Human	Endometrial Cancer	Endometrium	UBERON_0001295	Cancer cell	Endometrial stem cell	CL_0000034	IPO13	IPO13	1	9670	IPO13	O94829	22648251	2012	Experiment	NA	CellMarker
Zeng.2012.Endometrium:Cancer cell:Endometrial progenitor cell	Zeng.2012.Endometrium	Human	Endometrial Cancer	Endometrium	UBERON_0001295	Cancer cell	Endometrial progenitor cell	NA	IPO13	IPO13	1	9670	IPO13	O94829	22648251	2012	Experiment	NA	CellMarker
Zhao.2016.Undefined:Cancer cell:Cancer stem cell	Zhao.2016.Undefined	Human	Osteosarcoma	Undefined	NA	Cancer cell	Cancer stem cell	NA	CD117, STRO-1	KIT, NA	2	3815, NA	KIT, NA	P10721, NA	25973030	2016	Experiment	NA	CellMarker
Zhao.2015.Peripheral blood:Cancer cell:Cancer stem cell	Zhao.2015.Peripheral blood	Human	Leukemia	Peripheral blood	UBERON_0005408	Cancer cell	Cancer stem cell	NA	IL1RAP	IL1RAP	1	3556	IL1AP	Q9NPH3	25663975	2015	Experiment	NA	CellMarker
Zhao.2015.Bone marrow:Cancer cell:Cancer stem cell	Zhao.2015.Bone marrow	Human	Leukemia	Bone marrow	UBERON_0002371	Cancer cell	Cancer stem cell	NA	IL1RAP	IL1RAP	1	3556	IL1AP	Q9NPH3	25663975	2015	Experiment	NA	CellMarker
Zhuang.2014.Undefined:Cancer cell:Cancer stem cell	Zhuang.2014.Undefined	Human	Nasopharyngeal Cancer	Undefined	NA	Cancer cell	Cancer stem cell	NA	CD133	PROM1	1	8842	PROM1	O43490	23604326	2014	Experiment	NA	CellMarker
Zhou.2016.Retina:Normal cell:Retinal progenitor cell	Zhou.2016.Retina	Human	Normal	Retina	UBERON_0000966	Normal cell	Retinal progenitor cell	CL_0002672	c-Kit	KIT	1	3815	KIT	P10721	25918122	2016	Experiment	NA	CellMarker
Zhang.2016.Oral mucosa:Normal cell:Mesenchymal stem cell	Zhang.2016.Oral mucosa	Human	Normal	Oral mucosa	UBERON_0003729	Normal cell	Mesenchymal stem cell	CL_0000134	CD105, CD34, CD90, STRO-1	ENG, CD34, THY1, NA	4	2022, 947, 7070, NA	EGLN, CD34, THY1, NA	P17813, P28906, P04216, NA	26617710	2016	Experiment	NA	CellMarker
Simons.2013.Vagina:Normal cell:Vaginal cell	Simons.2013.Vagina	Human	Normal	Vagina	UBERON_0000996	Normal cell	Vaginal cell	NA	Loricrin, Stratifin	LOR, SFN	2	4014, 2810	LORI, 1433S	P23490, P31947	22612601	2013	Experiment	NA	CellMarker
Smith.2013.Muscle:Normal cell:Muscle satellite cell	Smith.2013.Muscle	Human	Normal	Muscle	UBERON_0001630	Normal cell	Muscle satellite cell	CL_0000514	NCAM	NCAM1	1	4684	NCAM1	P13591	23210987	2013	Experiment	NA	CellMarker
Smith.2013.Muscle:Normal cell:Endothelial cell	Smith.2013.Muscle	Human	Normal	Muscle	UBERON_0001630	Normal cell	Endothelial cell	CL_0000115	CD34, CD45	CD34, PECAM1	2	947, 5175	CD34, PECA1	P28906, P16284	23210987	2013	Experiment	NA	CellMarker
Smith.2013.Muscle:Normal cell:Inflammatory cell	Smith.2013.Muscle	Human	Normal	Muscle	UBERON_0001630	Normal cell	Inflammatory cell	CL_0009002	CD34, CD45	CD34, PECAM1	2	947, 5175	CD34, PECA1	P28906, P16284	23210987	2013	Experiment	NA	CellMarker
Sugimachi.2015.Bone marrow:Cancer cell:Macrophage	Sugimachi.2015.Bone marrow	Human	Hepatocellular Cancer	Bone marrow	UBERON_0002371	Cancer cell	Macrophage	CL_0000235	CD14	CD14	1	929	CD14	P08571	26287250	2015	Experiment	NA	CellMarker
Sugimachi.2015.Bone marrow:Cancer cell:Lymphocyte	Sugimachi.2015.Bone marrow	Human	Hepatocellular Cancer	Bone marrow	UBERON_0002371	Cancer cell	Lymphocyte	CL_0000542	CD14, CD45	CD14, PTPRC	2	929, 5788	CD14, PTPRC	P08571, P08575	26287250	2015	Experiment	NA	CellMarker
Sugimachi.2015.Bone marrow:Cancer cell:Epithelial cell	Sugimachi.2015.Bone marrow	Human	Hepatocellular Cancer	Bone marrow	UBERON_0002371	Cancer cell	Epithelial cell	CL_0000066	CD14, CD45, EpCAM	CD14, PTPRC, EPCAM	3	929, 5788, 4072	CD14, PTPRC, EPCAM	P08571, P08575, P16422	26287250	2015	Experiment	NA	CellMarker
Sun.2019.Stomach:Cancer cell:Cancer stem cell	Sun.2019.Stomach	Human	Gastric Cancer	Stomach	UBERON_0000945	Cancer cell	Cancer stem cell	NA	CD44	CD44	1	960	CD44	P16070	23833643	2019	Experiment	NA	CellMarker
Sa.2014.Testis:Normal cell:Spermatogonium	Sa.2014.Testis	Human	Normal	Testis	UBERON_0000473	Normal cell	Spermatogonium	CL_0000020	ITGB1, c-Kit	ITGB1, KIT	2	3688, 3815	ITB1, KIT	P05556, P10721	23758503	2014	Experiment	NA	CellMarker
Tajima.2019.Liver:Normal cell:Platelet	Tajima.2019.Liver	Human	Normal	Liver	UBERON_0002107	Normal cell	Platelet	CL_0000233	CD42b	GP1BA	1	2811	GP1BA	P07359	26137266	2019	Experiment	NA	CellMarker
Lohberger.2013.Undefined:Cancer cell:Cancer stem cell	Lohberger.2013.Undefined	Human	Sarcoma	Undefined	NA	Cancer cell	Cancer stem cell	NA	Aldehyde dehydrogenase 1	Aldehyde dehydrogenase 1 family	1	Aldehyde dehydrogenase 1 family	Aldehyde dehydrogenase 1 family	Aldehyde dehydrogenase 1 family	22928012	2013	Experiment	NA	CellMarker
Loukovaara.2015.Blood:Normal cell:Vascular stem cell	Loukovaara.2015.Blood	Human	Normal	Blood	UBERON_0000178	Normal cell	Vascular stem cell	CL_0000034	CD117, Ki67	KIT, MKI67	2	3815, 4288	KIT, KI67	P10721, P46013	26327908	2015	Experiment	NA	CellMarker
Loukovaara.2015.Blood:Normal cell:Vascular progenitor cell	Loukovaara.2015.Blood	Human	Normal	Blood	UBERON_0000178	Normal cell	Vascular progenitor cell	CL_0000115	CD117, Ki67	KIT, MKI67	2	3815, 4288	KIT, KI67	P10721, P46013	26327908	2015	Experiment	NA	CellMarker
Lowes.2013.Blood:Cancer cell:Cancer stem cell	Lowes.2013.Blood	Human	Breast Cancer	Blood	UBERON_0000178	Cancer cell	Cancer stem cell	NA	CD44	CD44	1	960	CD44	P16070	22899576	2013	Experiment	NA	CellMarker
Lukashyk.2015.Bone marrow:Normal cell:Mesenchymal stem cell	Lukashyk.2015.Bone marrow	Human	Normal	Bone marrow	UBERON_0002371	Normal cell	Mesenchymal stem cell	CL_0000134	CD10, CD73, CD90	MME, NT5E, THY1	3	4311, 4907, 7070	NEP, 5NTD, THY1	P08473, P21589, P04216	26356872	2015	Experiment	NA	CellMarker
Ma.2016.Skin:Normal cell:Keratinocyte progenitor cell	Ma.2016.Skin	Human	Normal	Skin	UBERON_0002097	Normal cell	Keratinocyte progenitor cell	NA	ABCG2	ABCG2	1	9429	ABCG2	Q9UNQ0	25881149	2016	Experiment	NA	CellMarker
Xu.2015.Abdominal adipose tissue:Normal cell:Adipose-derived stem cell	Xu.2015.Abdominal adipose tissue	Human	Normal	Abdominal adipose tissue	UBERON_0007808	Normal cell	Adipose-derived stem cell	CL_0000034	CD105, CD29, CD31, CD34, CD44, CD49d, CD73, CD90	ENG, ITGB1, PECAM1, CD34, CD44, ITGA4, NT5E, THY1	8	2022, 3688, 5175, 947, 960, 3676, 4907, 7070	EGLN, ITB1, PECA1, CD34, CD44, ITA4, 5NTD, THY1	P17813, P05556, P16284, P28906, P16070, P13612, P21589, P04216	25901195	2015	Experiment	NA	CellMarker
Xue.2015.Adipose tissue:Normal cell:Adipose progenitor cell	Xue.2015.Adipose tissue	Human	Normal	Adipose tissue	UBERON_0001013	Normal cell	Adipose progenitor cell	NA	CD29	ITGB1	1	3688	ITB1	P05556	26076036	2015	Experiment	NA	CellMarker
Trapasso.2012.Undefined:Cancer cell:Cancer stem cell	Trapasso.2012.Undefined	Human	Head and neck cancer	Undefined	NA	Cancer cell	Cancer stem cell	NA	CD44	CD44	1	960	CD44	P16070	23152667	2012	Experiment	NA	CellMarker
Trifonova.2014.Blood:Normal cell:B cell	Trifonova.2014.Blood	Human	Normal	Blood	UBERON_0000178	Normal cell	B cell	CL_0000236	CD19	CD19	1	930	CD19	P15391	23688120	2014	Experiment	NA	CellMarker
Trifonova.2014.Blood:Normal cell:T cell	Trifonova.2014.Blood	Human	Normal	Blood	UBERON_0000178	Normal cell	T cell	CL_0000084	CD3, CD8	[CD3D, CD3E, CD3G], CD8A	2	[915, 916, 917], 925	[CD3D, CD3E, CD3G], CD8A	[P04234, P07766, P09693], P01732	23688120	2014	Experiment	NA	CellMarker
Trifonova.2014.Blood:Normal cell:Natural killer cell	Trifonova.2014.Blood	Human	Normal	Blood	UBERON_0000178	Normal cell	Natural killer cell	CL_0000623	CD16, CD56	[FCGR3A, FCGR3B], NCAM1	2	[2214, 2215], 4684	[FCG3A, FCG3B], NCAM1	[P08637, O75015], P13591	23688120	2014	Experiment	NA	CellMarker
Tsai.2016.Undefined:Cancer cell:Cancer stem cell	Tsai.2016.Undefined	Human	Esophageal Squamous Cell Carcinoma	Undefined	NA	Cancer cell	Cancer stem cell	NA	ICAM1	ICAM1	1	3383	NA	NA	26571024	2016	Experiment	NA	CellMarker
Tsang.2013.Breast:Cancer cell:Cancer stem cell	Tsang.2013.Breast	Human	Breast Cancer	Breast	UBERON_0000310	Cancer cell	Cancer stem cell	NA	ALDH1	ALDH1A1	1	216	AL1A1	P00352	23053657	2013	Experiment	NA	CellMarker
Tsang.2013.Breast:Cancer cell:Cancer stem cell	Tsang.2013.Breast	Human	Breast Cancer	Breast	UBERON_0000310	Cancer cell	Cancer stem cell	NA	CD24, CD44	CD24, CD44	2	100133941, 960	CD24, CD44	P25063, P16070	23053657	2013	Experiment	NA	CellMarker
Yoon.2016.Umbilical cord blood:Normal cell:Endothelial progenitor cell	Yoon.2016.Umbilical cord blood	Human	Normal	Umbilical cord blood	UBERON_0012168	Normal cell	Endothelial progenitor cell	CL_0002619	CD31	PECAM1	1	5175	PECA1	P16284	26148001	2016	Experiment	NA	CellMarker
Tseng.2016.Venous blood:Cancer cell:Cancer stem cell	Tseng.2016.Venous blood	Human	Colorectal Cancer	Venous blood	UBERON_0013756	Cancer cell	Cancer stem cell	NA	CD133, ESA	PROM1, FLOT2	2	8842, 2319	PROM1, FLOT2	O43490, Q14254	26119272	2016	Experiment	NA	CellMarker
Tsuneki.2013.Parotid gland:Cancer cell:Myoepithelial cell	Tsuneki.2013.Parotid gland	Human	Salivary Gland Tumor	Parotid gland	UBERON_0001831	Cancer cell	Myoepithelial cell	CL_0000185	Podoplanin	PDPN	1	10630	PDPN	Q86YL7	23262786	2013	Experiment	NA	CellMarker
Valentijn.2014.Endometrium:Normal cell:Epithelial cell	Valentijn.2014.Endometrium	Human	Normal	Endometrium	UBERON_0001295	Normal cell	Epithelial cell	CL_0000066	SSEA-1	FUT4	1	2526	FUT4	P22083	23847113	2014	Experiment	NA	CellMarker
Lin.2012.Undefined:Cancer cell:Cancer stem cell	Lin.2012.Undefined	Human	Colorectal Cancer	Undefined	NA	Cancer cell	Cancer stem cell	NA	CD133	PROM1	1	8842	PROM1	O43490	22453233	2012	Experiment	NA	CellMarker
Horie.2013.Placenta:Normal cell:Trophoblast cell	Horie.2013.Placenta	Human	Normal	Placenta	UBERON_0001987	Normal cell	Trophoblast cell	CL_0000351	Laeverin	LVRN	1	206338	AMPQ	Q6Q4G3	22402206	2013	Experiment	NA	CellMarker
Vora.2016.Brain:Cancer cell:Cancer stem cell	Vora.2016.Brain	Human	Glioblastoma	Brain	UBERON_0000955	Cancer cell	Cancer stem cell	NA	CD133, CD15	PROM1, FUT4	2	8842, 2526	PROM1, FUT4	O43490, P22083	26237571	2016	Experiment	NA	CellMarker
Waldo.2015.Antecubital vein:Normal cell:Endothelial cell	Waldo.2015.Antecubital vein	Human	Normal	Antecubital vein	UBERON_0001414	Normal cell	Endothelial cell	CL_0000115	CD105, CD11b, CD146, CD34, CD45	ENG, ITGAM, MCAM, CD34, PTPRC	5	2022, 3684, 4162, 947, 5788	EGLN, ITAM, MUC18, CD34, PTPRC	P17813, P11215, P43121, P28906, P08575	25679506	2015	Experiment	NA	CellMarker
Wang.2013.Intestinal crypt:Normal cell:Intestinal stem cell	Wang.2013.Intestinal crypt	Human	Normal	Intestinal crypt	UBERON_0001983	Normal cell	Intestinal stem cell	CL_0000034	CD166, CD24, CD44	ALCAM, CD24, CD44	3	214, 100133941, 960	CD166, CD24, CD44	Q13740, P25063, P16070	23644405	2013	Experiment	NA	CellMarker
Wang.2013.Endometrium stroma:Normal cell:Endometrial stromal stem cell	Wang.2013.Endometrium stroma	Human	Normal	Endometrium stroma	UBERON_0002337	Normal cell	Endometrial stromal stem cell	CL_0000034	CD29, CD34, CD45, CD90	ITGB1, CD34, GP1BA, THY1	4	3688, 947, 2811, 7070	ITB1, CD34, GP1BA, THY1	P05556, P28906, P07359, P04216	22952951	2013	Experiment	NA	CellMarker
Wang.2013.Adipose tissue:Normal cell:Adipose-derived stem cell	Wang.2013.Adipose tissue	Human	Normal	Adipose tissue	UBERON_0001013	Normal cell	Adipose-derived stem cell	CL_0000034	CD105, CD31, CD34, CD45, CD90	ENG, PECAM1, CD34, PTPRC, THY1	5	2022, 5175, 947, 5788, 7070	EGLN, PECA1, CD34, PTPRC, THY1	P17813, P16284, P28906, P08575, P04216	23271558	2013	Experiment	NA	CellMarker
Golestaneh.2014.Undefined:Cancer cell:Cancer stem cell	Golestaneh.2014.Undefined	Human	Gastric Cancer	Undefined	NA	Cancer cell	Cancer stem cell	NA	CD44	CD44	1	960	CD44	P16070	22374783	2014	Experiment	NA	CellMarker
Walmsley.2016.Adipose tissue:Normal cell:Adipose-derived stromal cell	Walmsley.2016.Adipose tissue	Human	Normal	Adipose tissue	UBERON_0001013	Normal cell	Adipose-derived stromal cell	CL_0000499	CD10, CD105, CD13, CD166, CD29, CD44, CD71, CD73, CD90	MME, ENG, ANPEP, ALCAM, ITGB1, CD44, TFRC, NT5E, THY1	9	4311, 2022, 290, 214, 3688, 960, 7037, 4907, 7070	NEP, EGLN, AMPN, CD166, ITB1, CD44, TFR1, 5NTD, THY1	P08473, P17813, P15144, Q13740, P05556, P16070, P02786, P21589, P04216	26020286	2016	Experiment	NA	CellMarker
Wang.2014.Peripheral blood:Normal cell:Induced regulatory T (Treg) cell	Wang.2014.Peripheral blood	Human	Normal	Peripheral blood	UBERON_0005408	Normal cell	Induced regulatory T (Treg) cell	CL_0000902	CD127, CD25, CD4, FOXP3	IL7R, IL2RA, CD4, FOXP3	4	3575, 3559, 920, 50943	IL7RA, IL2RA, CD4, FOXP3	P16871, P01589, P01730, Q9BZS1	23769051	2014	Experiment	NA	CellMarker
Mitra.2012.Eye:Cancer cell:Cancer stem cell	Mitra.2012.Eye	Human	Retinoblastoma	Eye	UBERON_0000970	Cancer cell	Cancer stem cell	NA	EpCAM	EPCAM	1	4072	EPCAM	P16422	22328825	2012	Experiment	NA	CellMarker
Brzeszczynska.2012.Limbal epithelium:Normal cell:Corneal limbal stem cell	Brzeszczynska.2012.Limbal epithelium	Human	Normal	Limbal epithelium	UBERON_0001772	Normal cell	Corneal limbal stem cell	CL_0000034	LGR5	LGR5	1	8549	LGR5	O75473	22322201	2012	Experiment	NA	CellMarker
Zou.2012.Undefined:Cancer cell:Cancer stem cell	Zou.2012.Undefined	Human	Tongue Squamous Cell Carcinoma	Undefined	NA	Cancer cell	Cancer stem cell	NA	ALDH	ALDH family	1	ALDH family	ALDH family	ALDH family	22307065	2012	Experiment	NA	CellMarker
Mabuchi.2013.Bone marrow:Normal cell:Mesenchymal stem cell	Mabuchi.2013.Bone marrow	Human	Normal	Bone marrow	UBERON_0002371	Normal cell	Mesenchymal stem cell	CL_0000134	PDGFR-alpha, SCA-1	PDGFRA, CASP3	2	5156, 836	PGFRA, CASP3	P16234, P42574	23766770	2013	Experiment	NA	CellMarker
Mabuchi.2013.Muscle:Normal cell:Mesenchymal progenitor cell	Mabuchi.2013.Muscle	Human	Normal	Muscle	UBERON_0001630	Normal cell	Mesenchymal progenitor cell	CL_0000134	CD146	MCAM	1	4162	MUC18	P43121	23766770	2013	Experiment	NA	CellMarker
Mabuchi.2013.Bone:Normal cell:Mesenchymal progenitor cell	Mabuchi.2013.Bone	Human	Normal	Bone	UBERON_0002481	Normal cell	Mesenchymal progenitor cell	CL_0000134	CD146	MCAM	1	4162	MUC18	P43121	23766770	2013	Experiment	NA	CellMarker
Mabuchi.2013.Adipose tissue:Normal cell:Mesenchymal progenitor cell	Mabuchi.2013.Adipose tissue	Human	Normal	Adipose tissue	UBERON_0001013	Normal cell	Mesenchymal progenitor cell	CL_0000134	CD146	MCAM	1	4162	MUC18	P43121	23766770	2013	Experiment	NA	CellMarker
Mabuchi.2013.Cartilage:Normal cell:Mesenchymal progenitor cell	Mabuchi.2013.Cartilage	Human	Normal	Cartilage	UBERON_0002418	Normal cell	Mesenchymal progenitor cell	CL_0000134	CD146	MCAM	1	4162	MUC18	P43121	23766770	2013	Experiment	NA	CellMarker
Machado.2017.Dental pulp:Normal cell:Dental pulp stem cell	Machado.2017.Dental pulp	Human	Normal	Dental pulp	UBERON_0001754	Normal cell	Dental pulp stem cell	CL_0000034	ALDH1, CD44, CD45, CD73, CD90, STRO-1	ALDH1A1, CD44, PTPRC, NT5E, THY1, NA	6	216, 960, 5788, 4907, 7070, NA	AL1A1, CD44, PTPRC, 5NTD, THY1, NA	P00352, P16070, P08575, P21589, P04216, NA	26198909	2017	Experiment	NA	CellMarker
Nystedt.2010.Umbilical cord blood:Normal cell:Hematopoietic stem cell	Nystedt.2010.Umbilical cord blood	Human	Normal	Umbilical cord blood	UBERON_0012168	Normal cell	Hematopoietic stem cell	CL_0000037	CMAH	CMAHP	1	8418	CMAH	Q9Y471	19890979	2010	Experiment	NA	CellMarker
Nystedt.2010.Umbilical cord blood:Normal cell:Mesenchymal stem cell	Nystedt.2010.Umbilical cord blood	Human	Normal	Umbilical cord blood	UBERON_0012168	Normal cell	Mesenchymal stem cell	CL_0000134	CMAH	CMAHP	1	8418	CMAH	Q9Y471	19890979	2010	Experiment	NA	CellMarker
O'Shaughnessy.2001.Foreskin:Normal cell:Epidermal transit amplifying cell	O'Shaughnessy.2001.Foreskin	Human	Normal	Foreskin	UBERON_0001471	Normal cell	Epidermal transit amplifying cell	CL_0000362	PA-FABP	FABP5	1	2171	FABP5	Q01469	11113456	2001	Experiment	NA	CellMarker
Banh.2012.Submandibular gland:Normal cell:Submandibular gland stem cell	Banh.2012.Submandibular gland	Human	Normal	Submandibular gland	UBERON_0001736	Normal cell	Submandibular gland stem cell	CL_0000034	CD34	CD34	1	947	CD34	P28906	21998334	2012	Experiment	NA	CellMarker
Maria.2012.Salivary gland:Normal cell:Serous acinar cell	Maria.2012.Salivary gland	Human	Normal	Salivary gland	UBERON_0001044	Normal cell	Serous acinar cell	CL_0000622	CD44	CD44	1	960	CD44	P16070	21973167	2012	Experiment	NA	CellMarker
Maria.2012.Salivary gland:Normal cell:Mucous acinar cell	Maria.2012.Salivary gland	Human	Normal	Salivary gland	UBERON_0001044	Normal cell	Mucous acinar cell	CL_0002623	CD166	ALCAM	1	214	CD166	Q13740	21973167	2012	Experiment	NA	CellMarker
Abe.2000.Blood:Normal cell:Lymphoid cell	Abe.2000.Blood	Human	Normal	Blood	UBERON_0000178	Normal cell	Lymphoid cell	CL_0001065	CD56, Granzyme B, TIA1	NCAM1, GZMB, TIA1	3	4684, 3002, 7072	NCAM1, GRAB, TIA1	P13591, P10144, P31483	10861822	2000	Experiment	NA	CellMarker
Amir.2008.Heart:Normal cell:Multipotent progenitor cell	Amir.2008.Heart	Human	Normal	Heart	UBERON_0000948	Normal cell	Multipotent progenitor cell	NA	ISL1	ISL1	1	3670	ISL1	P61371	18805183	2008	Experiment	NA	CellMarker
Oh.1999.Retinal pigment epithelium:Normal cell:Macrophage	Oh.1999.Retinal pigment epithelium	Human	Normal	Retinal pigment epithelium	UBERON_0001782	Normal cell	Macrophage	CL_0000235	CD68	CD68	1	968	CD68	P34810	10440240	1999	Experiment	NA	CellMarker
Arbus.2000.Lymph:Cancer cell:EBV+ B lymphoma cell	Arbus.2000.Lymph	Human	Lymphoma	Lymph	UBERON_0002391	Cancer cell	EBV+ B lymphoma cell	CL_0001064	CD77	B4GALT5	1	9334	A4GAT	Q9NPC4	10996204	2000	Experiment	NA	CellMarker
Arbus.2000.Kidney:Cancer cell:EBV+ B lymphoma cell	Arbus.2000.Kidney	Human	Lymphoma	Kidney	UBERON_0002113	Cancer cell	EBV+ B lymphoma cell	CL_0001064	CD77	B4GALT5	1	9334	A4GAT	Q9NPC4	10996204	2000	Experiment	NA	CellMarker
Arbus.2000.Liver:Cancer cell:EBV+ B lymphoma cell	Arbus.2000.Liver	Human	Lymphoma	Liver	UBERON_0002107	Cancer cell	EBV+ B lymphoma cell	CL_0001064	CD77	B4GALT5	1	9334	A4GAT	Q9NPC4	10996204	2000	Experiment	NA	CellMarker
Oliva.2010.Liver:Cancer cell:Liver stem cell	Oliva.2010.Liver	Human	Hepatocellular Carcinoma	Liver	UBERON_0002107	Cancer cell	Liver stem cell	CL_0002195	CK19, EGF, GSTP, H19, HGF, OV6	KRT19, EGF, GSTP1, H19, HGF, NA	6	3880, 1950, 2950, 283120, 3082, NA	K1C19, EGF, GSTP1, NA, HGF, NA	P08727, P01133, P09211, NA, P14210, NA	20080086	2010	Experiment	NA	CellMarker
Aubry.2001.Testis:Cancer cell:Premeiotic germ cell	Aubry.2001.Testis	Human	Testicular Germ Cell Tumor	Testis	UBERON_0000473	Cancer cell	Premeiotic germ cell	CL_0000586	MAGE-A4	MAGEA4	1	4103	MAGA4	P43358	11753951	2001	Experiment	NA	CellMarker
Aubry.2001.Testis:Cancer cell:Primordial germ cell	Aubry.2001.Testis	Human	Testicular Germ Cell Tumor	Testis	UBERON_0000473	Cancer cell	Primordial germ cell	CL_0000670	MAGE-A4	MAGEA4	1	4103	MAGA4	P43358	11753951	2001	Experiment	NA	CellMarker
Bae.2008.Bone marrow:Normal cell:Mesenchymal stromal cell	Bae.2008.Bone marrow	Human	Normal	Bone marrow	UBERON_0002371	Normal cell	Mesenchymal stromal cell	CL_0000134	Fibroblast activation protein alpha	FAP	1	2191	SEPR	Q12884	18510677	2008	Experiment	NA	CellMarker
Ono-Uruga.2018.Subcutaneous adipose tissue:Normal cell:Megakaryocyte progenitor cell	Ono-Uruga.2018.Subcutaneous adipose tissue	Human	Normal	Subcutaneous adipose tissue	UBERON_0002190	Normal cell	Megakaryocyte progenitor cell	CL_0000553	CD71	TFRC	1	7037	TFR1	P02786	26990635	2018	Experiment	NA	CellMarker
Balakrishnan.2015.Bone marrow:Cancer cell:Blast cell	Balakrishnan.2015.Bone marrow	Human	Acute Myeloid Leukemia	Bone marrow	UBERON_0002371	Cancer cell	Blast cell	CL_0000055	CD13, CD34, HLA-DR	ANPEP, CD34, HLA-DR family	3	290, 947, HLA-DR family	AMPN, CD34, HLA-DR family	P15144, P28906, HLA-DR family	25625182	2015	Experiment	NA	CellMarker
Becker.2009.Gastrointestinal tract:Normal cell:Intestinal stem cell	Becker.2009.Gastrointestinal tract	Human	Normal	Gastrointestinal tract	UBERON_0005409	Normal cell	Intestinal stem cell	CL_0000034	LGR5	LGR5	1	8549	LGR5	O75473	19030762	2009	Experiment	NA	CellMarker
Bongiorno.2009.Undefined:Cancer cell:Cancer stem cell	Bongiorno.2009.Undefined	Human	Lentigo Maligna Melanoma	Undefined	NA	Cancer cell	Cancer stem cell	NA	CD133, CD34	PROM1, CD34	2	8842, 947	PROM1, CD34	O43490, P28906	18727808	2009	Experiment	NA	CellMarker
Brooks.1981.Blood:Normal cell:B cell	Brooks.1981.Blood	Human	Normal	Blood	UBERON_0000178	Normal cell	B cell	CL_0000236	FMC7	MS4A1	1	931	CD20	P11836	6970772	1981	Experiment	NA	CellMarker
Nikougoftar Zarif.2013.Umbilical cord blood:Normal cell:Megakaryocyte	Nikougoftar Zarif.2013.Umbilical cord blood	Human	Normal	Umbilical cord blood	UBERON_0012168	Normal cell	Megakaryocyte	CL_0000556	CD41, CD61	ITGA2B, ITGB3	2	3674, 3690	ITA2B, ITB3	P08514, P05106	23508472	2013	Experiment	NA	CellMarker
Hald.2012.Pancreas:Normal cell:Endocrine progenitor cell	Hald.2012.Pancreas	Human	Normal	Pancreas	UBERON_0001264	Normal cell	Endocrine progenitor cell	NA	DDR1, DNER	DDR1, DNER	2	780, 92737	DDR1, DNER	Q08345, Q8NFT8	21947380	2012	Experiment	NA	CellMarker
Hald.2012.Pancreas:Normal cell:Beta cell	Hald.2012.Pancreas	Human	Normal	Pancreas	UBERON_0001264	Normal cell	Beta cell	CL_0000169	HEPACAM2	HEPACAM2	1	253012	HECA2	A8MVW5	21947380	2012	Experiment	NA	CellMarker
Hald.2012.Pancreas:Normal cell:Endocrine cell	Hald.2012.Pancreas	Human	Normal	Pancreas	UBERON_0001264	Normal cell	Endocrine cell	CL_0000163	DISP2, LRP11, SEZ6L2, SLC30A8, Solute carrier family 30	DISP2, LRP11, SEZ6L2, SLC30A8, Solute carrier family 30	5	85445, 84918, 26470, 169026, Solute carrier family 30	DISP2, LRP11, SE6L2, ZNT8, Solute carrier family 30	A7MBM2, Q86VZ4, Q6UXD5, Q8IWU4, Solute carrier family 30	21947380	2012	Experiment	NA	CellMarker
Vega.2012.Esophagus:Normal cell:Intestinal stem cell	Vega.2012.Esophagus	Human	Normal	Esophagus	UBERON_0001043	Normal cell	Intestinal stem cell	CL_0000034	DCLK1	DCLK1	1	9201	DCLK1	O15075	21916995	2012	Experiment	NA	CellMarker
Vega.2012.Esophagus:Cancer cell:Intestinal stem cell	Vega.2012.Esophagus	Human	Esophageal Adenocarcinoma	Esophagus	UBERON_0001043	Cancer cell	Intestinal stem cell	CL_0000034	DCLK1	DCLK1	1	9201	DCLK1	O15075	21916995	2012	Experiment	NA	CellMarker
Chan.2001.Undefined:Normal cell:Lymphocyte	Chan.2001.Undefined	Human	Normal	Undefined	NA	Normal cell	Lymphocyte	CL_0000542	IL-18R, ST2L	[IL18R1, IL18RAP], IL1RL1	2	[8809, 8807], 9173	[IL18R, I18RA], IL1RL1	[Q13478, O95256], Q01638	11466339	2001	Experiment	NA	CellMarker
Chen.2008.Brain:Normal cell:Neutrophil	Chen.2008.Brain	Human	Normal	Brain	UBERON_0000955	Normal cell	Neutrophil	CL_0000775	MPO	MPO	1	4353	PERM	P05164	18825001	2008	Experiment	NA	CellMarker
Chen.2008.Brain:Normal cell:T cell	Chen.2008.Brain	Human	Normal	Brain	UBERON_0000955	Normal cell	T cell	CL_0000084	CD3	[CD3D, CD3E, CD3G]	1	[915, 916, 917]	[CD3D, CD3E, CD3G]	[P04234, P07766, P09693]	18825001	2008	Experiment	NA	CellMarker
Chen.2008.Brain:Normal cell:B cell	Chen.2008.Brain	Human	Normal	Brain	UBERON_0000955	Normal cell	B cell	CL_0000236	CD20	MS4A1	1	931	CD20	P11836	18825001	2008	Experiment	NA	CellMarker
Cosmi.2008.Umbilical cord blood:Normal cell:T helper17 (Th17) cell	Cosmi.2008.Umbilical cord blood	Human	Normal	Umbilical cord blood	UBERON_0012168	Normal cell	T helper17 (Th17) cell	CL_0000899	CD161	KLRB1	1	3820	KLRB1	Q12918	18663128	2008	Experiment	NA	CellMarker
D'Arena.2002.Blood:Normal cell:Early hematopoietic cell	D'Arena.2002.Blood	Human	Normal	Blood	UBERON_0000178	Normal cell	Early hematopoietic cell	CL_0000988	AC133	PROM1	1	8842	PROM1	O43490	12153177	2002	Experiment	NA	CellMarker
Elitsur.2002.Lymphoid tissue:Normal cell:T cell	Elitsur.2002.Lymphoid tissue	Human	Normal	Lymphoid tissue	UBERON_0001744	Normal cell	T cell	CL_0000084	CD3, CD4, CD8	[CD3D, CD3E, CD3G], CD4, CD8A	3	[915, 916, 917], 920, 925	[CD3D, CD3E, CD3G], CD4, CD8A	[P04234, P07766, P09693], P01730, P01732	11842977	2002	Experiment	NA	CellMarker
Elitsur.2002.Lymphoid tissue:Normal cell:B cell	Elitsur.2002.Lymphoid tissue	Human	Normal	Lymphoid tissue	UBERON_0001744	Normal cell	B cell	CL_0000236	BLA36, CD20, CD40, CD74, CD80, CD86	NA, MS4A1, CD40, CD74, CD80, CD86	6	NA, 931, 958, 972, 941, 942	NA, CD20, TNR5, HG2A, CD80, CD86	NA, P11836, P25942, P04233, P33681, P42081	11842977	2002	Experiment	NA	CellMarker
Elitsur.2002.Lymphoid tissue:Cancer cell:T cell	Elitsur.2002.Lymphoid tissue	Human	B cell type MALT lymphoma	Lymphoid tissue	UBERON_0001744	Cancer cell	T cell	CL_0000084	CD3, CD4, CD8	[CD3D, CD3E, CD3G], CD4, CD8A	3	[915, 916, 917], 920, 925	[CD3D, CD3E, CD3G], CD4, CD8A	[P04234, P07766, P09693], P01730, P01732	11842977	2002	Experiment	NA	CellMarker
Elitsur.2002.Lymphoid tissue:Cancer cell:B cell	Elitsur.2002.Lymphoid tissue	Human	B cell type MALT lymphoma	Lymphoid tissue	UBERON_0001744	Cancer cell	B cell	CL_0000236	BLA36, CD20, CD40, CD74, CD80, CD86	NA, MS4A1, CD40, CD74, CD80, CD86	6	NA, 931, 958, 972, 941, 942	NA, CD20, TNR5, HG2A, CD80, CD86	NA, P11836, P25942, P04233, P33681, P42081	11842977	2002	Experiment	NA	CellMarker
Pavlakis.2007.Breast:Normal cell:Myoepithelial cell	Pavlakis.2007.Breast	Human	Normal	Breast	UBERON_0000310	Normal cell	Myoepithelial cell	CL_0000185	P63	TP63	1	8626	P63	Q9H3D4	16384708	2007	Experiment	NA	CellMarker
Elshal.2009.Blood:Normal cell:Endothelial cell	Elshal.2009.Blood	Human	Normal	Blood	UBERON_0000178	Normal cell	Endothelial cell	CL_0000115	CD146, CD45	MCAM, PTPRC	2	4162, 5788	MUC18, PTPRC	P43121, P08575	19039027	2009	Experiment	NA	CellMarker
Pretzel.2012.Cartilage:Normal cell:Mesenchymal progenitor cell	Pretzel.2012.Cartilage	Human	Normal	Cartilage	UBERON_0002418	Normal cell	Mesenchymal progenitor cell	CL_0000134	CD166	ALCAM	1	214	CD166	Q13740	21496249	2012	Experiment	NA	CellMarker
Pode-Shakked.2010.Kidney:Cancer cell:Cancer stem cell	Pode-Shakked.2010.Kidney	Human	Nephroblastoma	Kidney	UBERON_0002113	Cancer cell	Cancer stem cell	NA	NCAM	NCAM1	1	4684	NCAM1	P13591	20187302	2010	Experiment	NA	CellMarker
Faber.2011.Undefined:Cancer cell:Cancer stem cell	Faber.2011.Undefined	Human	Head And Neck Squamous Cell Carcinoma	Undefined	NA	Cancer cell	Cancer stem cell	NA	CD44	CD44	1	960	CD44	P16070	21617876	2011	Experiment	NA	CellMarker
Huang.2018.Placenta:Normal cell:Trophoblast cell	Huang.2018.Placenta	Human	Normal	Placenta	UBERON_0001987	Normal cell	Trophoblast cell	CL_0000351	Cytokeratin-7	KRT7	1	3855	K2C7	P08729	26931579	2018	Experiment	NA	CellMarker
Hugo.1999.Renal glomerulus:Normal cell:Podocyte	Hugo.1999.Renal glomerulus	Human	Normal	Renal glomerulus	UBERON_0000074	Normal cell	Podocyte	CL_0000653	Ezrin	EZR	1	7430	EZRI	P15311	9853258	1999	Experiment	NA	CellMarker
Hugo.1999.Renal glomerulus:Normal cell:Glomerular epithelial cell	Hugo.1999.Renal glomerulus	Human	Normal	Renal glomerulus	UBERON_0000074	Normal cell	Glomerular epithelial cell	NA	Ezrin	EZR	1	7430	EZRI	P15311	9853258	1999	Experiment	NA	CellMarker
Hung.2013.Periodontal ligament:Normal cell:Stromal stem cell	Hung.2013.Periodontal ligament	Human	Normal	Periodontal ligament	UBERON_0008266	Normal cell	Stromal stem cell	CL_0000034	STRO-1	NA	1	NA	NA	NA	21837388	2013	Experiment	NA	CellMarker
Hwang.2016.Dental pulp:Normal cell:Dental pulp stem cell	Hwang.2016.Dental pulp	Human	Normal	Dental pulp	UBERON_0001754	Normal cell	Dental pulp stem cell	CL_0000034	Mitofilin	IMMT	1	10989	MIC60	Q16891	25590652	2016	Experiment	NA	CellMarker
Im.2010.Subcutaneous adipose tissue:Normal cell:Adipose-derived stem cell	Im.2010.Subcutaneous adipose tissue	Human	Normal	Subcutaneous adipose tissue	UBERON_0002190	Normal cell	Adipose-derived stem cell	CL_0000034	CD13, CD29, CD31, CD34, CD44	ANPEP, ITGB1, PECAM1, CD34, CD44	5	290, 3688, 5175, 947, 960	AMPN, ITB1, PECA1, CD34, CD44	P15144, P05556, P16284, P28906, P16070	20890444	2010	Experiment	NA	CellMarker
Inada.2001.Pyloric gland:Normal cell:Paneth cell	Inada.2001.Pyloric gland	Human	Normal	Pyloric gland	UBERON_0008861	Normal cell	Paneth cell	CL_0000510	HD-5	DEFA5	1	1670	DEF5	Q01523	11499835	2001	Experiment	NA	CellMarker
Israel.2006.Bone marrow:Normal cell:B cell	Israel.2006.Bone marrow	Human	Normal	Bone marrow	UBERON_0002371	Normal cell	B cell	CL_0000236	CD24	CD24	1	100133941	CD24	P25063	16181617	2006	Experiment	NA	CellMarker
Israel.2006.Bone marrow:Normal cell:B cell	Israel.2006.Bone marrow	Human	Normal	Bone marrow	UBERON_0002371	Normal cell	B cell	CL_0000236	CD24, CD79a	CD24, CD79A	2	100133941, 973	CD24, CD79A	P25063, P11912	16181617	2006	Experiment	NA	CellMarker
Ito.2007.Hair follicle:Normal cell:Dermal papilla cell	Ito.2007.Hair follicle	Human	Normal	Hair follicle	UBERON_0002073	Normal cell	Dermal papilla cell	CL_0000346	CD133	PROM1	1	8842	PROM1	O43490	17185982	2007	Experiment	NA	CellMarker
Izadyar.2011.Testis:Normal cell:Spermatogonial stem cell	Izadyar.2011.Testis	Human	Normal	Testis	UBERON_0000473	Normal cell	Spermatogonial stem cell	CL_0000089	SSEA-4	NA	1	NA	NA	NA	21349855	2011	Experiment	NA	CellMarker
Johnson.2002.Intervertebral disc:Normal cell:Schwann cell	Johnson.2002.Intervertebral disc	Human	Normal	Intervertebral disc	UBERON_0001066	Normal cell	Schwann cell	CL_0002573	Glial fibrillary acidic protein	GFAP	1	2670	GFAP	P14136	11725235	2002	Experiment	NA	CellMarker
Johnson.2002.Intervertebral disc:Normal cell:Endothelial cell	Johnson.2002.Intervertebral disc	Human	Normal	Intervertebral disc	UBERON_0001066	Normal cell	Endothelial cell	CL_0000115	CD34	CD34	1	947	CD34	P28906	11725235	2002	Experiment	NA	CellMarker
Jones.2006.Bone marrow:Normal cell:Mesenchymal stromal cell	Jones.2006.Bone marrow	Human	Normal	Bone marrow	UBERON_0002371	Normal cell	Mesenchymal stromal cell	CL_0000134	gp130, Leukemia inhibitory factor receptor	IL6ST, LIFR	2	3572, 3977	IL6RB, LIFR	P40189, P42702	16977637	2006	Experiment	NA	CellMarker
Qiu.2012.Liver:Normal cell:Liver progenitor cell	Qiu.2012.Liver	Human	Normal	Liver	UBERON_0002107	Normal cell	Liver progenitor cell	NA	CD24	CD24	1	100133941	CD24	P25063	21361791	2012	Experiment	NA	CellMarker
Fenderson.2006.Embryo:Normal cell:Pluripotent stem cell	Fenderson.2006.Embryo	Human	Normal	Embryo	UBERON_0000922	Normal cell	Pluripotent stem cell	CL_0002248	Alkaline phosphatase, OCT4, SSEA-1, SSEA-3, SSEA-4, TRA-1-60	ALPL, POU5F1, FUT4, NA, NA, PODXL	6	249, 5460, 2526, NA, NA, 5420	PPBT, PO5F1, FUT4, NA, NA, PODXL	P05186, Q01860, P22083, NA, NA, O00592	16761728	2006	Experiment	NA	CellMarker
Flamez.2010.Pancreas:Normal cell:Beta cell	Flamez.2010.Pancreas	Human	Normal	Pancreas	UBERON_0001264	Normal cell	Beta cell	CL_0000169	FXYD2-gamma	FXYD2	1	486	ATNG	P54710	20379810	2010	Experiment	NA	CellMarker
Flores-Torales.2011.Bone marrow:Normal cell:Mesenchymal stem cell	Flores-Torales.2011.Bone marrow	Human	Normal	Bone marrow	UBERON_0002371	Normal cell	Mesenchymal stem cell	CL_0000134	CD271	NGFR	1	4804	TNR16	P08138	21478116	2011	Experiment	NA	CellMarker
Ford.1984.Undefined:Cancer cell:Cancer cell	Ford.1984.Undefined	Human	Non-Hodgkin's Lymphoma	Undefined	NA	Cancer cell	Cancer cell	CL_0001064	HMNA	NA	1	NA	NA	NA	6365200	1984	Experiment	NA	CellMarker
Fortmuller.2011.Undefined:Cancer cell:T cell	Fortmuller.2011.Undefined	Human	Prostate Cancer	Undefined	NA	Cancer cell	T cell	CL_0000084	CD25, CD69	IL2RA, CD69	2	3559, 969	IL2RA, CD69	P01589, Q07108	20945402	2011	Experiment	NA	CellMarker
Foss.1999.Lymphoid tissue:Normal cell:B cell	Foss.1999.Lymphoid tissue	Human	Normal	Lymphoid tissue	UBERON_0001744	Normal cell	B cell	CL_0000236	B-cell-specific activator protein (BSAP)	PAX5	1	5079	PAX5	Q02548	10556196	1999	Experiment	NA	CellMarker
Gaytan.1999.Corpus luteum:Normal cell:Endothelial cell	Gaytan.1999.Corpus luteum	Human	Normal	Corpus luteum	UBERON_0002512	Normal cell	Endothelial cell	CL_0000115	CD34	CD34	1	947	CD34	P28906	10084966	1999	Experiment	NA	CellMarker
Ghani.2011.Undefined:Cancer cell:Cancer stem cell	Ghani.2011.Undefined	Human	Malignant Mesothelioma	Undefined	NA	Cancer cell	Cancer stem cell	NA	CD24, CD26, CD9, SP	CD24, DPP4, CD9, TFF2	4	100133941, 1803, 928, 7032	CD24, DPP4, CD9, TFF2	P25063, P27487, P21926, Q03403	21163253	2011	Experiment	NA	CellMarker
Griesche.2010.Adipose tissue:Normal cell:Adipose-derived stem cell	Griesche.2010.Adipose tissue	Human	Normal	Adipose tissue	UBERON_0001013	Normal cell	Adipose-derived stem cell	CL_0000034	CD105, CD271, CD49a, CD90	ENG, NGFR, ITGA1, THY1	4	2022, 4804, 3672, 7070	EGLN, TNR16, ITA1, THY1	P17813, P08138, P56199, P04216	20185896	2010	Experiment	NA	CellMarker
Rasper.2011.Undefined:Cancer cell:Cancer stem cell	Rasper.2011.Undefined	Human	Glioblastoma	Undefined	NA	Cancer cell	Cancer stem cell	NA	ALDH1	ALDH1A1	1	216	AL1A1	P00352	20627895	2011	Experiment	NA	CellMarker
Rentsch.2006.Prostate:Normal cell:Basal cell	Rentsch.2006.Prostate	Human	Normal	Prostate	UBERON_0002367	Normal cell	Basal cell	CL_0000646	TSC-22	TSC-22 family	1	TSC-22 family	TSC-22 family	TSC-22 family	16106424	2006	Experiment	NA	CellMarker
Kim.2005.Nasal epithelium:Normal cell:Ciliated cell	Kim.2005.Nasal epithelium	Human	Normal	Nasal epithelium	UBERON_0005384	Normal cell	Ciliated cell	CL_0000064	MUC8	MUC8	1	100129528	MUC8	Q12964	15799579	2005	Experiment	NA	CellMarker
Klein.2011.Adventitia:Normal cell:Multipotent stem cell	Klein.2011.Adventitia	Human	Normal	Adventitia	UBERON_0005742	Normal cell	Multipotent stem cell	CL_0000048	CD34, CD44, CD45, CD73, CD90	CD34, CD44, PTPRC, NT5E, THY1	5	947, 960, 5788, 4907, 7070	CD34, CD44, PTPRC, 5NTD, THY1	P28906, P16070, P08575, P21589, P04216	21637782	2011	Experiment	NA	CellMarker
Knuppel.2000.Heart:Normal cell:Endothelial cell	Knuppel.2000.Heart	Human	Normal	Heart	UBERON_0000948	Normal cell	Endothelial cell	CL_0000115	VWF	VWF	1	7450	VWF	P04275	10749731	2000	Experiment	NA	CellMarker
Koblas.2007.Pancreatic acinar tissue:Normal cell:Pancreatic stem cell	Koblas.2007.Pancreatic acinar tissue	Human	Normal	Pancreatic acinar tissue	UBERON_0001263	Normal cell	Pancreatic stem cell	CL_0000034	CXCR4	CXCR4	1	7852	CXCR4	P61073	17328838	2007	Experiment	NA	CellMarker
Koblas.2007.Pancreatic acinar tissue:Normal cell:Endocrine progenitor cell	Koblas.2007.Pancreatic acinar tissue	Human	Normal	Pancreatic acinar tissue	UBERON_0001263	Normal cell	Endocrine progenitor cell	NA	CXCR4	CXCR4	1	7852	CXCR4	P61073	17328838	2007	Experiment	NA	CellMarker
Gupta.2011.Undefined:Cancer cell:Cancer stem cell	Gupta.2011.Undefined	Human	Breast Cancer	Undefined	NA	Cancer cell	Cancer stem cell	NA	CD24, CD44	CD24, CD44	2	100133941, 960	CD24, CD44	P25063, P16070	21318907	2011	Experiment	NA	CellMarker
Haghpanah.2016.Thyroid:Cancer cell:Cancer stem cell	Haghpanah.2016.Thyroid	Human	Thyroid Cancer	Thyroid	UBERON_0002046	Cancer cell	Cancer stem cell	NA	Nestin	NES	1	10763	NEST	P48681	26772823	2016	Experiment	NA	CellMarker
Hajj.2007.Airway epithelium:Normal cell:Basal cell	Hajj.2007.Airway epithelium	Human	Normal	Airway epithelium	UBERON_0004802	Normal cell	Basal cell	CL_0000646	CD151	CD151	1	977	CD151	P48509	17008423	2007	Experiment	NA	CellMarker
Hamid.2012.Adipose tissue:Normal cell:Adipose-derived stem cell	Hamid.2012.Adipose tissue	Human	Normal	Adipose tissue	UBERON_0001013	Normal cell	Adipose-derived stem cell	CL_0000034	CD44, CD73, CD9, CD90	CD44, NT5E, CD9, THY1	4	960, 4907, 928, 7070	CD44, 5NTD, CD9, THY1	P16070, P21589, P21926, P04216	22358233	2012	Experiment	NA	CellMarker
Shi.2011.Gall bladder:Cancer cell:Cancer stem cell	Shi.2011.Gall bladder	Human	Gallbladder Cancer	Gall bladder	UBERON_0002110	Cancer cell	Cancer stem cell	NA	CD133	PROM1	1	8842	PROM1	O43490	21734809	2011	Experiment	NA	CellMarker
Shinoe.2011.Retina:Normal cell:Muller glia precursor cell	Shinoe.2011.Retina	Human	Normal	Retina	UBERON_0000966	Normal cell	Muller glia precursor cell	NA	CD44	CD44	1	960	CD44	P16070	20969572	2011	Experiment	NA	CellMarker
Signoretti.2001.Prostate:Normal cell:Basal cell	Signoretti.2001.Prostate	Human	Normal	Prostate	UBERON_0002367	Normal cell	Basal cell	CL_0000646	P63	TP63	1	8626	P63	Q9H3D4	11106548	2001	Experiment	NA	CellMarker
Sottile.2006.Brain:Normal cell:Neural stem cell	Sottile.2006.Brain	Human	Normal	Brain	UBERON_0000955	Normal cell	Neural stem cell	CL_0000047	SOX1, SOX2, SOX9	SOX1, SOX2, SOX9	3	6656, 6657, 6662	SOX1, SOX2, SOX9	O00570, P48431, P48436	16797497	2006	Experiment	NA	CellMarker
Han.2011.Stomach:Cancer cell:Cancer stem cell	Han.2011.Stomach	Human	Gastric Cancer	Stomach	UBERON_0000945	Cancer cell	Cancer stem cell	NA	CD44, EpCAM	CD44, EPCAM	2	960, 4072	CD44, EPCAM	P16070, P16422	21448722	2011	Experiment	NA	CellMarker
Han.2011.Umbilical cord:Normal cell:Mesenchymal stem cell	Han.2011.Umbilical cord	Human	Normal	Umbilical cord	UBERON_0002331	Normal cell	Mesenchymal stem cell	CL_0000134	CD105, CD29, CD31, CD34, CD44, CD45, CD73, HLA-DR, HLA-I	ENG, ITGB1, PECAM1, CD34, CD44, PTPRC, NT5E, HLA-DR family, NA	9	2022, 3688, 5175, 947, 960, 5788, 4907, HLA-DR family, NA	EGLN, ITB1, PECA1, CD34, CD44, PTPRC, 5NTD, HLA-DR family, NA	P17813, P05556, P16284, P28906, P16070, P08575, P21589, HLA-DR family, NA	21925144	2011	Experiment	NA	CellMarker
Hanson.2010.Vocal fold:Normal cell:Fibroblast	Hanson.2010.Vocal fold	Human	Normal	Vocal fold	UBERON_0003706	Normal cell	Fibroblast	CL_0000057	CD105, CD14, CD29, CD31, CD34, CD44, CD45, CD73, CD90	ENG, CD14, ITGB1, PECAM1, CD34, CD44, PTPRC, NT5E, THY1	9	2022, 929, 3688, 5175, 947, 960, 5788, 4907, 7070	EGLN, CD14, ITB1, PECA1, CD34, CD44, PTPRC, 5NTD, THY1	P17813, P08571, P05556, P16284, P28906, P16070, P08575, P21589, P04216	20131365	2010	Experiment	NA	CellMarker
Stuelten.2010.Undefined:Normal cell:Cancer stem cell	Stuelten.2010.Undefined	Human	Normal	Undefined	NA	Normal cell	Cancer stem cell	NA	CD133, CD15, CD166, CD24, CD44	PROM1, FUT4, ALCAM, CD24, CD44	5	8842, 2526, 214, 100133941, 960	PROM1, FUT4, CD166, CD24, CD44	O43490, P22083, Q13740, P25063, P16070	20178109	2010	Experiment	NA	CellMarker
Su.2011.Undefined:Cancer cell:Cancer stem cell	Su.2011.Undefined	Human	Nasopharyngeal Cancer	Undefined	NA	Cancer cell	Cancer stem cell	NA	CD44	CD44	1	960	CD44	P16070	21376257	2011	Experiment	NA	CellMarker
Hauptman.1979.Blood:Normal cell:T cell	Hauptman.1979.Blood	Human	Normal	Blood	UBERON_0000178	Normal cell	T cell	CL_0000084	T-MICG	NA	1	NA	NA	NA	84041	1979	Experiment	NA	CellMarker
Hauptman.1979.Blood:Normal cell:Null cell	Hauptman.1979.Blood	Human	Normal	Blood	UBERON_0000178	Normal cell	Null cell	CL_0000623	N-MICG	NA	1	NA	NA	NA	84041	1979	Experiment	NA	CellMarker
Tamaki.2002.Fetal brain:Normal cell:Central nervous system stem cell	Tamaki.2002.Fetal brain	Human	Normal	Fetal brain	NA	Normal cell	Central nervous system stem cell	CL_0000034	CD133, CD24, CD34, CD45	PROM1, CD24, CD34, PTPRC	4	8842, 100133941, 947, 5788	PROM1, CD24, CD34, PTPRC	O43490, P25063, P28906, P08575	12205691	2002	Experiment	NA	CellMarker
He.2012.Dermis:Normal cell:Osteogenic precursor-like cell	He.2012.Dermis	Human	Normal	Dermis	UBERON_0002067	Normal cell	Osteogenic precursor-like cell	NA	BMPRIB	BMPR1B	1	658	BMPR1B	O00238	21644047	2012	Experiment	NA	CellMarker
Koethe.2011.Peripheral blood:Normal cell:B cell	Koethe.2011.Peripheral blood	Human	Normal	Peripheral blood	UBERON_0005408	Normal cell	B cell	CL_0000236	CD19, CD27, IgM	CD19, CD27, CD40LG	3	930, 939, 959	CD19, CD27, CD40L	P15391, P26842, P29965	21278234	2011	Experiment	NA	CellMarker
Komocsi.2002.Peripheral blood:Normal cell:CD4+ T cell	Komocsi.2002.Peripheral blood	Human	Normal	Peripheral blood	UBERON_0005408	Normal cell	CD4+ T cell	CL_0000624	CD4	CD4	1	920	CD4	P01730	12000723	2002	Experiment	NA	CellMarker
Komocsi.2002.Peripheral blood:Normal cell:CD4-CD28+ T cell	Komocsi.2002.Peripheral blood	Human	Normal	Peripheral blood	UBERON_0005408	Normal cell	CD4-CD28+ T cell	CL_0000084	BCL2, CD18, CD25, CD30, CD45RA, CD57, CD95, Perforin	BCL2, ITGB2, IL2RA, TNFRSF8, PTPRC, B3GAT1, FAS, PRF1	8	596, 3689, 3559, 943, 5788, 27087, 355, 5551	BCL2, ITB2, IL2RA, TNR8, PTPRC, B3GA1, TNR6, PERF	P10415, P05107, P01589, P28908, P08575, Q9P2W7, P25445, P14222	12000723	2002	Experiment	NA	CellMarker
Komocsi.2002.Peripheral blood:Normal cell:CD4-CD28- T cell	Komocsi.2002.Peripheral blood	Human	Normal	Peripheral blood	UBERON_0005408	Normal cell	CD4-CD28- T cell	CL_0000084	BCL2, CD18, CD25, CD30, CD45RA, CD57, CD95, Perforin	BCL2, ITGB2, IL2RA, TNFRSF8, PTPRC, B3GAT1, FAS, PRF1	8	596, 3689, 3559, 943, 5788, 27087, 355, 5551	BCL2, ITB2, IL2RA, TNR8, PTPRC, B3GA1, TNR6, PERF	P10415, P05107, P01589, P28908, P08575, Q9P2W7, P25445, P14222	12000723	2002	Experiment	NA	CellMarker
Kossowska-Tomaszczuk.2009.Ovarian follicle:Normal cell:Luteinizing granulosa cell	Kossowska-Tomaszczuk.2009.Ovarian follicle	Human	Normal	Ovarian follicle	UBERON_0001305	Normal cell	Luteinizing granulosa cell	NA	Follicle-stimulating hormone receptor	FSHR	1	2492	FSHR	P23945	19224509	2009	Experiment	NA	CellMarker
Kovacikova.2012.Subcutaneous adipose tissue:Normal cell:Monocyte	Kovacikova.2012.Subcutaneous adipose tissue	Human	Normal	Subcutaneous adipose tissue	UBERON_0002190	Normal cell	Monocyte	CL_0000576	CD14, CD45	CD14, PTPRC	2	929, 5788	CD14, PTPRC	P08571, P08575	20531347	2012	Experiment	NA	CellMarker
Kovacikova.2012.Subcutaneous adipose tissue:Normal cell:Macrophage	Kovacikova.2012.Subcutaneous adipose tissue	Human	Normal	Subcutaneous adipose tissue	UBERON_0002190	Normal cell	Macrophage	CL_0000235	CD14, CD45	CD14, PTPRC	2	929, 5788	CD14, PTPRC	P08571, P08575	20531347	2012	Experiment	NA	CellMarker
Kovacikova.2014.Adipose tissue:Normal cell:Macrophage	Kovacikova.2014.Adipose tissue	Human	Normal	Adipose tissue	UBERON_0001013	Normal cell	Macrophage	CL_0000235	CD14, CD206, CD45	CD14, MRC1, PTPRC	3	929, 4360, 5788	CD14, MRC1, PTPRC	P08571, P22897, P08575	20531347	2014	Experiment	NA	CellMarker
Kozanoglu.2009.Bone marrow:Normal cell:Mesenchymal stromal cell	Kozanoglu.2009.Bone marrow	Human	Normal	Bone marrow	UBERON_0002371	Normal cell	Mesenchymal stromal cell	CL_0000134	NG2	CSPG4	1	1464	CSPG4	Q6UVK1	19462316	2009	Experiment	NA	CellMarker
Kuga.2001.Peripheral blood:Normal cell:T helper cell	Kuga.2001.Peripheral blood	Human	Normal	Peripheral blood	UBERON_0005408	Normal cell	T helper cell	CL_0000912	Leu-3a	CD4	1	920	CD4	P01730	11193739	2001	Experiment	NA	CellMarker
Kuga.2001.Peripheral blood:Normal cell:Suppressor T cell	Kuga.2001.Peripheral blood	Human	Normal	Peripheral blood	UBERON_0005408	Normal cell	Suppressor T cell	CL_0000815	Leu-2a	CD8A	1	925	CD8A	P01732	11193739	2001	Experiment	NA	CellMarker
Kuga.2001.Peripheral blood:Normal cell:Cytotoxic T cell	Kuga.2001.Peripheral blood	Human	Normal	Peripheral blood	UBERON_0005408	Normal cell	Cytotoxic T cell	CL_0000910	Leu-2a	CD8A	1	925	CD8A	P01732	11193739	2001	Experiment	NA	CellMarker
Kuga.2001.Peripheral blood:Normal cell:Natural killer cell	Kuga.2001.Peripheral blood	Human	Normal	Peripheral blood	UBERON_0005408	Normal cell	Natural killer cell	CL_0000623	CD56	NCAM1	1	4684	NCAM1	P13591	11193739	2001	Experiment	NA	CellMarker
Kuga.2001.Peripheral blood:Normal cell:B cell	Kuga.2001.Peripheral blood	Human	Normal	Peripheral blood	UBERON_0005408	Normal cell	B cell	CL_0000236	Leu-12	CD19	1	930	CD19	P15391	11193739	2001	Experiment	NA	CellMarker
Lala.1984.Blood:Normal cell:Decidual cell	Lala.1984.Blood	Human	Normal	Blood	UBERON_0000178	Normal cell	Decidual cell	NA	2020-12-01	BHLHE40	1	8553	2020-12-01	Q9P2X7	6475813	1984	Experiment	NA	CellMarker
Hidaka.1999.Blood:Normal cell:Activated CD4+ T cell	Hidaka.1999.Blood	Human	Normal	Blood	UBERON_0000178	Normal cell	Activated CD4+ T cell	CL_0001043	CD25, CD29, CD4, CD71	IL2RA, ITGB1, CD4, TFRC	4	3559, 3688, 920, 7037	IL2RA, ITB1, CD4, TFR1	P01589, P05556, P01730, P02786	10341394	1999	Experiment	NA	CellMarker
Tran.2010.Placenta:Normal cell:Mesenchymal stem cell	Tran.2010.Placenta	Human	Normal	Placenta	UBERON_0001987	Normal cell	Mesenchymal stem cell	CL_0000134	CD349	FZD9	1	8326	FZD9	O00144	20658518	2010	Experiment	NA	CellMarker
Tsurumi.2011.Undefined:Normal cell:Cancer stem cell	Tsurumi.2011.Undefined	Human	Normal	Undefined	NA	Normal cell	Cancer stem cell	NA	CD133	PROM1	1	8842	PROM1	O43490	21187924	2011	Experiment	NA	CellMarker
Lee.2014.Hair follicle:Normal cell:Hair follicle cell	Lee.2014.Hair follicle	Human	Normal	Hair follicle	UBERON_0002073	Normal cell	Hair follicle cell	CL_0002559	CD34	CD34	1	947	CD34	P28906	24855511	2014	Experiment	NA	CellMarker
Lee.2011.Ascites:Cancer cell:T cell	Lee.2011.Ascites	Human	Ovarian Cancer	Ascites	UBERON_0007795	Cancer cell	T cell	CL_0000084	CD4	CD4	1	920	CD4	P01730	20379446	2011	Experiment	NA	CellMarker
Lee.2011.Ascites:Cancer cell:T cell	Lee.2011.Ascites	Human	Ovarian Cancer	Ascites	UBERON_0007795	Cancer cell	T cell	CL_0000084	CD8	CD8A	1	925	CD8A	P01732	20379446	2011	Experiment	NA	CellMarker
Lee.2011.Ascites:Cancer cell:Natural killer cell	Lee.2011.Ascites	Human	Ovarian Cancer	Ascites	UBERON_0007795	Cancer cell	Natural killer cell	CL_0000623	CD56, CD16, CD3	NCAM1, [FCGR3A, FCGR3B], [CD3D, CD3E, CD3G]	3	4684, [2214, 2215], [915, 916, 917]	NCAM1, [FCG3A, FCG3B], [CD3D, CD3E, CD3G]	P13591, [P08637, O75015], [P04234, P07766, P09693]	20379446	2011	Experiment	NA	CellMarker
Lee.2011.Ascites:Cancer cell:Regulatory T (Treg) cell	Lee.2011.Ascites	Human	Ovarian Cancer	Ascites	UBERON_0007795	Cancer cell	Regulatory T (Treg) cell	CL_0000815	CD25, CD4, FOXP3	IL2RA, CD4, FOXP3	3	3559, 920, 50943	IL2RA, CD4, FOXP3	P01859, P01730, Q9BZS1	20379446	2011	Experiment	NA	CellMarker
Lenkiewicz.2009.Brain:Cancer cell:Cancer stem cell	Lenkiewicz.2009.Brain	Human	Brain cancer	Brain	UBERON_0000955	Cancer cell	Cancer stem cell	NA	CD133	PROM1	1	8842	PROM1	O43490	19816962	2009	Experiment	NA	CellMarker
Li.2010.Peripheral blood:Normal cell:Regulatory T (Treg) cell	Li.2010.Peripheral blood	Human	Normal	Peripheral blood	UBERON_0005408	Normal cell	Regulatory T (Treg) cell	CL_0000815	CD39	ENTPD1	1	953	ENTP1	P49961	19957514	2010	Experiment	NA	CellMarker
Li.2011.Subcutaneous adipose tissue:Normal cell:Pericyte	Li.2011.Subcutaneous adipose tissue	Human	Normal	Subcutaneous adipose tissue	UBERON_0002190	Normal cell	Pericyte	CL_0000669	CD146, CD31, CD34	MCAM, PECAM1, CD34	3	4162, 5175, 947	MUC18, PECA1, CD34	P43121, P16284, P28906	21572381	2011	Experiment	NA	CellMarker
Li.2011.Subcutaneous adipose tissue:Normal cell:Mature endothelial cell	Li.2011.Subcutaneous adipose tissue	Human	Normal	Subcutaneous adipose tissue	UBERON_0002190	Normal cell	Mature endothelial cell	CL_0000115	CD31, CD34	PECAM1, CD34	2	5175, 947	PECA1, CD34	P16284, P28906	21572381	2011	Experiment	NA	CellMarker
Li.2011.Subcutaneous adipose tissue:Normal cell:Immature endothelial cell	Li.2011.Subcutaneous adipose tissue	Human	Normal	Subcutaneous adipose tissue	UBERON_0002190	Normal cell	Immature endothelial cell	CL_0000115	CD31, CD34	PECAM1, CD34	2	5175, 947	PECA1, CD34	P16284, P28906	21572381	2011	Experiment	NA	CellMarker
Li.2008.Blood:Cancer cell:Cytokine induced killer cell	Li.2008.Blood	Human	Lung Cancer	Blood	UBERON_0000178	Cancer cell	Cytokine induced killer cell	NA	CD3, CD56	[CD3D, CD3E, CD3G], NCAM1	2	[915, 916, 917], 4684	[CD3D, CD3E, CD3G], NCAM1	[P04234, P07766, P09693], P13591	16405818	2008	Experiment	NA	CellMarker
Li.2008.Blood:Cancer cell:Cytokine induced killer cell	Li.2008.Blood	Human	Breast Cancer	Blood	UBERON_0000178	Cancer cell	Cytokine induced killer cell	NA	CD3, CD56	[CD3D, CD3E, CD3G], NCAM1	2	[915, 916, 917], 4684	[CD3D, CD3E, CD3G], NCAM1	[P04234, P07766, P09693], P13591	16405818	2008	Experiment	NA	CellMarker
Li.2008.Blood:Cancer cell:Cytokine induced killer cell	Li.2008.Blood	Human	Colon Cancer	Blood	UBERON_0000178	Cancer cell	Cytokine induced killer cell	NA	CD3, CD56	[CD3D, CD3E, CD3G], NCAM1	2	[915, 916, 917], 4684	[CD3D, CD3E, CD3G], NCAM1	[P04234, P07766, P09693], P13591	16405818	2008	Experiment	NA	CellMarker
Li.2008.Blood:Cancer cell:Cytokine induced killer cell	Li.2008.Blood	Human	Lymphoma	Blood	UBERON_0000178	Cancer cell	Cytokine induced killer cell	NA	CD3, CD56	[CD3D, CD3E, CD3G], NCAM1	2	[915, 916, 917], 4684	[CD3D, CD3E, CD3G], NCAM1	[P04234, P07766, P09693], P13591	16405818	2008	Experiment	NA	CellMarker
Li.2008.Blood:Cancer cell:Regulatory T (Treg) cell	Li.2008.Blood	Human	Lung Cancer	Blood	UBERON_0000178	Cancer cell	Regulatory T (Treg) cell	CL_0000815	CD25, CD4	IL2RA, CD4	2	3559, 920	IL2RA, CD4	P01859, P01730	16405818	2008	Experiment	NA	CellMarker
Li.2008.Blood:Cancer cell:Regulatory T (Treg) cell	Li.2008.Blood	Human	Breast Cancer	Blood	UBERON_0000178	Cancer cell	Regulatory T (Treg) cell	CL_0000815	CD25, CD4	IL2RA, CD4	2	3559, 920	IL2RA, CD4	P01859, P01730	16405818	2008	Experiment	NA	CellMarker
Li.2008.Blood:Cancer cell:Regulatory T (Treg) cell	Li.2008.Blood	Human	Colon Cancer	Blood	UBERON_0000178	Cancer cell	Regulatory T (Treg) cell	CL_0000815	CD25, CD4	IL2RA, CD4	2	3559, 920	IL2RA, CD4	P01859, P01730	16405818	2008	Experiment	NA	CellMarker
Li.2008.Blood:Cancer cell:Regulatory T (Treg) cell	Li.2008.Blood	Human	Lymphoma	Blood	UBERON_0000178	Cancer cell	Regulatory T (Treg) cell	CL_0000815	CD25, CD4	IL2RA, CD4	2	3559, 920	IL2RA, CD4	P01859, P01730	16405818	2008	Experiment	NA	CellMarker
Hosokawa.2009.Peripheral blood:Normal cell:Hematopoietic stem cell	Hosokawa.2009.Peripheral blood	Human	Normal	Peripheral blood	UBERON_0005408	Normal cell	Hematopoietic stem cell	CL_0000037	CD34	CD34	1	947	CD34	P28906	19485404	2009	Experiment	NA	CellMarker
Hu.2009.Blood:Normal cell:CD14+ endothelial progenitor cell	Hu.2009.Blood	Human	Normal	Blood	UBERON_0000178	Normal cell	CD14+ endothelial progenitor cell	NA	CD14, KDR	CD14, KDR	2	929, 3791	CD14, VGFR2	P08571, P35968	19424856	2009	Experiment	NA	CellMarker
Huang.2010.Peripheral blood:Normal cell:Regulatory T (Treg) cell	Huang.2010.Peripheral blood	Human	Normal	Peripheral blood	UBERON_0005408	Normal cell	Regulatory T (Treg) cell	CL_0000815	CD39	ENTPD1	1	953	ENTP1	P49961	20487644	2010	Experiment	NA	CellMarker
Bankhurst.1978.Peripheral blood:Normal cell:Lymphocyte	Bankhurst.1978.Peripheral blood	Human	Normal	Peripheral blood	UBERON_0005408	Normal cell	Lymphocyte	CL_0000542	SIG	SIGLEC12	1	89858	SIG12	Q96PQ1	304082	1978	Experiment	NA	CellMarker
Haasters.2010.Undefined:Normal cell:Mesenchymal stem cell	Haasters.2010.Undefined	Human	Normal	Undefined	NA	Normal cell	Mesenchymal stem cell	CL_0000134	CD105, CD73, CD90	ENG, NT5E, THY1	3	2022, 4907, 7070	EGLN, 5NTD, THY1	P17813, P21589, P04216	19438770	2010	Experiment	NA	CellMarker
Li.2009.Umbilical cord blood:Normal cell:Monocyte	Li.2009.Umbilical cord blood	Human	Normal	Umbilical cord blood	UBERON_0012168	Normal cell	Monocyte	CL_0000576	CD34	CD34	1	947	CD34	P28906	19755028	2009	Experiment	NA	CellMarker
Li.2002.Synovium:Normal cell:Dendritic cell	Li.2002.Synovium	Human	Normal	Synovium	UBERON_0007616	Normal cell	Dendritic cell	CL_0000451	CD35	CR1	1	1378	CR1	P17927	11934970	2002	Experiment	NA	CellMarker
Li.2012.Peripheral blood:Normal cell:Monocyte	Li.2012.Peripheral blood	Human	Normal	Peripheral blood	UBERON_0005408	Normal cell	Monocyte	CL_0000576	CCR7, CD3, CD4, CD45RA, CD62L, CD8, TCRvalpha24, TCRvbeta11	CCR7, [CD3D, CD3E, CD3G], CD4, PTPRC, SELL, CD8A, TRA, TRB	8	1236, [915, 916, 917], 920, 5788, 6402, 925, 6955, 6957	CCR7, [CD3D, CD3E, CD3G], CD4, PTPRC, LYAM1, CD8A, NA, NA	P32248, [P04234, P07766, P09693], P01730, P08575, P14151, P01732, NA, NA	21906465	2012	Experiment	NA	CellMarker
Liao.2013.Adipose tissue:Normal cell:Dedifferentiation adipocyte	Liao.2013.Adipose tissue	Human	Normal	Adipose tissue	UBERON_0001013	Normal cell	Dedifferentiation adipocyte	CL_0000136	CD106, CD29, CD34, CD44, CD45, HLA-ABC	VCAM1, ITGB1, CD34, CD44, PTPRC, HLA-ABC family	6	7412, 3688, 947, 960, 5788, HLA-ABC family	VCAM1, ITB1, CD34, CD44, PTPRC, HLA-ABC family	P19320, P05556, P28906, P16070, P08575, HLA-ABC family	21548390	2013	Experiment	NA	CellMarker
Liao.2013.Adipose tissue:Normal cell:Adipose-derived stem cell	Liao.2013.Adipose tissue	Human	Normal	Adipose tissue	UBERON_0001013	Normal cell	Adipose-derived stem cell	CL_0000034	CD106, CD29, CD34, CD44, CD45, HLA-ABC	VCAM1, ITGB1, CD34, CD44, PTPRC, HLA-ABC family	6	7412, 3688, 947, 960, 5788, HLA-ABC family	VCAM1, ITB1, CD34, CD44, PTPRC, HLA-ABC family	P19320, P05556, P28906, P16070, P08575, HLA-ABC family	21548390	2013	Experiment	NA	CellMarker
Libbrecht.2001.Liver:Normal cell:Bile duct cell	Libbrecht.2001.Liver	Human	Normal	Liver	UBERON_0002107	Normal cell	Bile duct cell	NA	Cytokeratin-19, Cytokeratin-7	KRT19, KRT7	2	3880, 3855	K1C19, K2C7	P08727, P08729	11685552	2001	Experiment	NA	CellMarker
Lin.2011.Molar:Normal cell:Dental pulp stem cell	Lin.2011.Molar	Human	Normal	Molar	UBERON_0003655	Normal cell	Dental pulp stem cell	CL_0000034	CD146, STRO-1	MCAM, NA	2	4162, NA	MUC18, NA	P43121, NA	21238804	2011	Experiment	NA	CellMarker
Lindhout.1994.Tonsil:Normal cell:T cell	Lindhout.1994.Tonsil	Human	Normal	Tonsil	UBERON_0002372	Normal cell	T cell	CL_0000084	CD3	[CD3D, CD3E, CD3G]	1	[915, 916, 917]	[CD3D, CD3E, CD3G]	[P04234, P07766, P09693]	8145036	1994	Experiment	NA	CellMarker
Lindhout.1994.Tonsil:Normal cell:B cell	Lindhout.1994.Tonsil	Human	Normal	Tonsil	UBERON_0002372	Normal cell	B cell	CL_0000236	CD20, CD21, CD23, CD40, CD75	MS4A1, CR2, FCER2, CD40, ST6GAL1	5	931, 1380, 2208, 958, 6480	CD20, CR2, FCER2, TNR5, SIAT1	P11836, P20023, P06734, P25942, P15907	8145036	1994	Experiment	NA	CellMarker
Lindhout.1994.Tonsil:Normal cell:Myeloid cell	Lindhout.1994.Tonsil	Human	Normal	Tonsil	UBERON_0002372	Normal cell	Myeloid cell	CL_0000763	CD11, CD14, CD16, CD35, CDw32	[ITGAL, ITGAM, ITGAX, ITGAD], CD14, [FCGR3A, FCGR3B], CR1, FCGR2C	5	[3683, 3684, 3687, 3681], 929, [2214, 2215], 1378, 9103	[ITAL, ITAM, ITAX, ITAD], CD14, [FCG3A, FCG3B], CR1, FCG2C	[P20701, P11215, P20702, Q13349], P08571, [P08637, O75015], P17927, P31995	8145036	1994	Experiment	NA	CellMarker
Lindhout.1994.Tonsil:Normal cell:Follicular dendritic cell	Lindhout.1994.Tonsil	Human	Normal	Tonsil	UBERON_0002372	Normal cell	Follicular dendritic cell	CL_0000442	FDC	CMD1B	1	1218	NA	NA	8145036	1994	Experiment	NA	CellMarker
Lodie.2003.Bone marrow:Normal cell:Hematopoietic cell	Lodie.2003.Bone marrow	Human	Normal	Bone marrow	UBERON_0002371	Normal cell	Hematopoietic cell	CL_0000988	CD45	PTPRC	1	5788	PTPRC	P08575	12459053	2003	Experiment	NA	CellMarker
Lodie.2003.Bone marrow:Normal cell:Hematopoietic progenitor cell	Lodie.2003.Bone marrow	Human	Normal	Bone marrow	UBERON_0002371	Normal cell	Hematopoietic progenitor cell	NA	CD34	CD34	1	947	CD34	P28906	12459053	2003	Experiment	NA	CellMarker
Lodie.2003.Bone marrow:Normal cell:Hematopoietic cell	Lodie.2003.Bone marrow	Human	Normal	Bone marrow	UBERON_0002371	Normal cell	Hematopoietic cell	CL_0000988	CD117	KIT	1	3815	KIT	P10721	12459053	2003	Experiment	NA	CellMarker
Lodie.2003.Bone marrow:Normal cell:Platelet	Lodie.2003.Bone marrow	Human	Normal	Bone marrow	UBERON_0002371	Normal cell	Platelet	CL_0000233	CD31	PECAM1	1	5175	PECA1	P16284	12459053	2003	Experiment	NA	CellMarker
Lodie.2003.Bone marrow:Normal cell:Monocyte	Lodie.2003.Bone marrow	Human	Normal	Bone marrow	UBERON_0002371	Normal cell	Monocyte	CL_0000576	CD31	PECAM1	1	5175	PECA1	P16284	12459053	2003	Experiment	NA	CellMarker
Lodie.2003.Bone marrow:Normal cell:Endothelial cell	Lodie.2003.Bone marrow	Human	Normal	Bone marrow	UBERON_0002371	Normal cell	Endothelial cell	CL_0000115	CD31	PECAM1	1	5175	PECA1	P16284	12459053	2003	Experiment	NA	CellMarker
Lodie.2003.Bone marrow:Normal cell:Neural stem cell	Lodie.2003.Bone marrow	Human	Normal	Bone marrow	UBERON_0002371	Normal cell	Neural stem cell	CL_0000047	CD133	PROM1	1	8842	PROM1	O43490	12459053	2003	Experiment	NA	CellMarker
Lodie.2003.Bone marrow:Normal cell:Hematopoietic stem cell	Lodie.2003.Bone marrow	Human	Normal	Bone marrow	UBERON_0002371	Normal cell	Hematopoietic stem cell	CL_0000037	CD133	PROM1	1	8842	PROM1	O43490	12459053	2003	Experiment	NA	CellMarker
Lorenz.2003.Blood:Normal cell:Basophil	Lorenz.2003.Blood	Human	Normal	Blood	UBERON_0000178	Normal cell	Basophil	CL_0000767	CD123	IL3RA	1	3563	IL3RA	P26951	12587990	2003	Experiment	NA	CellMarker
Lu.2010.Skeletal muscle:Normal cell:Muscle-derived cell	Lu.2010.Skeletal muscle	Human	Normal	Skeletal muscle	UBERON_0014892	Normal cell	Muscle-derived cell	NA	CD34, CD56	CD34, NCAM1	2	947, 4684	CD34, NCAM1	P28906, P13591	19912190	2010	Experiment	NA	CellMarker
Lu.2009.Skeletal muscle:Normal cell:Muscle-derived cell	Lu.2009.Skeletal muscle	Human	Normal	Skeletal muscle	UBERON_0014892	Normal cell	Muscle-derived cell	NA	CD117, CD34, VCAM1, VEGFR-2	KIT, CD34, VCAM1, KDR	4	3815, 947, 7412, 3791	KIT, CD34, VCAM1, VGFR2	P10721, P28906, P19320, P35968	19362337	2009	Experiment	NA	CellMarker
Lu.2011.Endometrium:Normal cell:Endometrial stem cell	Lu.2011.Endometrium	Human	Normal	Endometrium	UBERON_0001295	Normal cell	Endometrial stem cell	CL_0000034	MSI1	MSI1	1	4440	MSI1H	O43347	21751144	2011	Experiment	NA	CellMarker
Lu.2015.Submandibular gland:Normal cell:Basal cell	Lu.2015.Submandibular gland	Human	Normal	Submandibular gland	UBERON_0001736	Normal cell	Basal cell	CL_0000646	P63	TP63	1	8626	P63	Q9H3D4	17375569	2015	Experiment	NA	CellMarker
Ferreras.2015.Blood:Normal cell:Mature endothelial cell	Ferreras.2015.Blood	Human	Normal	Blood	UBERON_0000178	Normal cell	Mature endothelial cell	CL_0000115	CD34	CD34	1	947	CD34	P28906	25269667	2015	Experiment	NA	CellMarker
Ferreras.2015.Blood:Normal cell:Progenitor-like angiogenesis-promoting cell	Ferreras.2015.Blood	Human	Normal	Blood	UBERON_0000178	Normal cell	Progenitor-like angiogenesis-promoting cell	NA	CD34	CD34	1	947	CD34	P28906	25269667	2015	Experiment	NA	CellMarker
Tian.2015.Undefined:Cancer cell:Cancer stem cell	Tian.2015.Undefined	Human	Neuroblastoma	Undefined	NA	Cancer cell	Cancer stem cell	NA	CD133	PROM1	1	8842	PROM1	O43490	24789807	2015	Experiment	NA	CellMarker
Trivisonno.2014.Adipose tissue:Normal cell:Adipose-derived stromal cell	Trivisonno.2014.Adipose tissue	Human	Normal	Adipose tissue	UBERON_0001013	Normal cell	Adipose-derived stromal cell	CL_0000499	CD31	PECAM1	1	5175	PECA1	P16284	24687265	2014	Experiment	NA	CellMarker
Trivisonno.2014.Adipose tissue:Normal cell:Adipose-derived stem cell	Trivisonno.2014.Adipose tissue	Human	Normal	Adipose tissue	UBERON_0001013	Normal cell	Adipose-derived stem cell	CL_0000034	CD31	PECAM1	1	5175	PECA1	P16284	24687265	2014	Experiment	NA	CellMarker
Gadkari.2015.Embryonic stem cell:Normal cell:Mesenchymal stem cell	Gadkari.2015.Embryonic stem cell	Human	Normal	Embryonic stem cell	CL_0002322	Normal cell	Mesenchymal stem cell	CL_0000134	CD105, CD73, CD90	ENG, NT5E, THY1	3	2022, 4907, 7070	EGLN, 5NTD, THY1	P17813, P21589, P04216	25159063	2015	Experiment	NA	CellMarker
Galleggiante.2015.Kidney:Cancer cell:Cancer cell	Galleggiante.2015.Kidney	Human	Renal Cell Carcinoma	Kidney	UBERON_0002113	Cancer cell	Cancer cell	CL_0001064	CTR2	SLC31A2	1	1318	COPT2	O15432	24972308	2015	Experiment	NA	CellMarker
Gennet.2018.Midbrain:Normal cell:Dopaminergic neuron	Gennet.2018.Midbrain	Human	Normal	Midbrain	UBERON_0001891	Normal cell	Dopaminergic neuron	CL_0000700	FOLR1	FOLR1	1	2348	FOLR1	P15328	27580818	2018	Experiment	NA	CellMarker
Klinac.2014.Peripheral blood:Cancer cell:Cancer cell	Klinac.2014.Peripheral blood	Human	Melanoma (circulating)	Peripheral blood	UBERON_0005408	Cancer cell	Cancer cell	CL_0001064	ABCB5, CD271, MCAM, MCSP	ABCB5, NGFR, MCAM, SMCP	4	340273, 4804, 4162, 4184	ABCB5, TNR16, MUC18, MCSP	Q2M3G0, P08138, P43121, P49901	24915896	2014	Experiment	NA	CellMarker
Girao-Silva.2014.Blood vessel:Normal cell:Smooth muscle cell	Girao-Silva.2014.Blood vessel	Human	Normal	Blood vessel	UBERON_0001981	Normal cell	Smooth muscle cell	CL_0000192	ACTA2	ACTA2	1	59	ACTA	P62736	24885410	2014	Experiment	NA	CellMarker
Gotoh.2015.Embryonic stem cell:Normal cell:Alveolar epithelial progenitor cell	Gotoh.2015.Embryonic stem cell	Human	Normal	Embryonic stem cell	CL_0002322	Normal cell	Alveolar epithelial progenitor cell	NA	Carboxypeptidase M	CPM	1	1368	CBPM	P14384	25241738	2015	Experiment	NA	CellMarker
Haus.2015.Brain:Normal cell:Neural stem cell	Haus.2015.Brain	Human	Normal	Brain	UBERON_0000955	Normal cell	Neural stem cell	CL_0000047	CD133	PROM1	1	8842	PROM1	O43490	25082219	2015	Experiment	NA	CellMarker
Wan.2015.Blood:Cancer cell:Cancer cell	Wan.2015.Blood	Human	Prostate Cancer	Blood	UBERON_0000178	Cancer cell	Cancer cell	CL_0001064	PSMA	FOLH1	1	2346	FOLH1	Q04609	25283158	2015	Experiment	NA	CellMarker
Iwen.2015.Adipose tissue:Normal cell:Adipose-derived stromal cell	Iwen.2015.Adipose tissue	Human	Normal	Adipose tissue	UBERON_0001013	Normal cell	Adipose-derived stromal cell	CL_0000499	CD105, CD106, CD34, CD44, CD45, CD73, CD90	ENG, VCAM1, CD34, CD44, PTPRC, NT5E, THY1	7	2022, 7412, 947, 960, 5788, 4907, 7070	EGLN, VCAM1, CD34, CD44, PTPRC, 5NTD, THY1	P17813, P19320, P28906, P16070, P08575, P21589, P04216	24689514	2015	Experiment	NA	CellMarker
Gao.2014.Adipose tissue:Normal cell:Adipose-derived stem cell	Gao.2014.Adipose tissue	Human	Normal	Adipose tissue	UBERON_0001013	Normal cell	Adipose-derived stem cell	CL_0000034	CD105, CD29, CD44, c-Myc, KLF4, NANOG, OCT4, SOX2	ENG, ITGB1, CD44, MYC, KLF4, NANOG, POU5F1, SOX2	8	2022, 3688, 960, 4609, 9314, 79923, 5460, 6657	EGLN, ITB1, CD44, MYC, KLF4, NANOG, PO5F1, SOX2	P17813, P05556, P16070, P01106, O43474, Q9H9S0, Q01860, P48431	24251600	2014	Experiment	NA	CellMarker
Gao.2014.Adipose tissue:Normal cell:Adipose-derived stromal cell	Gao.2014.Adipose tissue	Human	Normal	Adipose tissue	UBERON_0001013	Normal cell	Adipose-derived stromal cell	CL_0000499	CD105, CD29, CD44, c-Myc, KLF4, NANOG, OCT4, SOX2	ENG, ITGB1, CD44, MYC, KLF4, NANOG, POU5F1, SOX2	8	2022, 3688, 960, 4609, 9314, 79923, 5460, 6657	EGLN, ITB1, CD44, MYC, KLF4, NANOG, PO5F1, SOX2	P17813, P05556, P16070, P01106, O43474, Q9H9S0, Q01860, P48431	24251600	2014	Experiment	NA	CellMarker
Gao.2014.Adipose tissue:Normal cell:Neuron	Gao.2014.Adipose tissue	Human	Normal	Adipose tissue	UBERON_0001013	Normal cell	Neuron	CL_0000540	MAP2, NeuN, Synapsin, Tuj1	MAP2, RBFOX3, Synapsin family, TUBB3	4	4133, 146713, Synapsin family, 10381	MAP2, RFOX3, Synapsin family, TBB3	P50579, A6NFN3, Synapsin family, Q13509	24251600	2014	Experiment	NA	CellMarker
Wang.2019.Undefined:Cancer cell:Cancer stem cell	Wang.2019.Undefined	Human	Cervical Cancer	Undefined	NA	Cancer cell	Cancer stem cell	NA	CD133	PROM1	1	8842	PROM1	O43490	24260061	2019	Experiment	NA	CellMarker
Wang.2015.Undefined:Cancer cell:Cancer stem cell	Wang.2015.Undefined	Human	Gastric Cancer	Undefined	NA	Cancer cell	Cancer stem cell	NA	ALDH1, CD24, CD44	ALDH1A1, CD24, CD44	3	216, 100133941, 960	AL1A1, CD24, CD44	P00352, P25063, P16070	25270642	2015	Experiment	NA	CellMarker
Lauer.2018.Peripheral blood:Normal cell:IL-17Ralpha T cell	Lauer.2018.Peripheral blood	Human	Normal	Peripheral blood	UBERON_0005408	Normal cell	IL-17Ralpha T cell	CL_0000084	CD127, CD3	IL7R, [CD3D, CD3E, CD3G]	2	3575, [915, 916, 917]	IL7RA, [CD3D, CD3E, CD3G]	P16871, [P04234, P07766, P09693]	28777444	2018	Experiment	NA	CellMarker
Lee.2015.Corneal endothelium:Normal cell:Hematopoietic stem cell	Lee.2015.Corneal endothelium	Human	Normal	Corneal endothelium	UBERON_0001985	Normal cell	Hematopoietic stem cell	CL_0000037	CD133, CD34, c-Kit	PROM1, CD34, KIT	3	8842, 947, 3815	PROM1, CD34, KIT	O43490, P28906, P10721	24932088	2015	Experiment	NA	CellMarker
Lee.2015.Corneal endothelium:Normal cell:Mesenchymal stem cell	Lee.2015.Corneal endothelium	Human	Normal	Corneal endothelium	UBERON_0001985	Normal cell	Mesenchymal stem cell	CL_0000134	Integrin beta-1, STRO-1, TGF-beta, Vimentin	ITGB1, NA, TGF-beta family, VIM	4	3688, NA, TGF-beta family, 7431	ITB1, NA, TGF-beta family, VIME	P05556, NA, TGF-beta family, P08670	24932088	2015	Experiment	NA	CellMarker
Lee.2015.Corneal endothelium:Normal cell:Fibroblast	Lee.2015.Corneal endothelium	Human	Normal	Corneal endothelium	UBERON_0001985	Normal cell	Fibroblast	CL_0000057	TGF-beta, alpha-smooth muscle actin	TGF-beta family, ACTA2	2	TGF-beta family, 59	TGF-beta family, ACTA	TGF-beta family, P62736	24932088	2015	Experiment	NA	CellMarker
Lee.2015.Corneal endothelium:Normal cell:Corneal endothelial cell	Lee.2015.Corneal endothelium	Human	Normal	Corneal endothelium	UBERON_0001985	Normal cell	Corneal endothelial cell	CL_0000132	CD133, type IV collagen, VEGF, VEGFR-1	PROM1, NA, VEGFA, FLT1	4	8842, NA, 7422, 2321	PROM1, NA, VEGFA, VGFR1	O43490, NA, P15692, P17948	24932088	2015	Experiment	NA	CellMarker
Leicht.2015.Esophagus:Cancer cell:Cancer cell	Leicht.2015.Esophagus	Human	Esophageal Adenocarcinoma	Esophagus	UBERON_0001043	Cancer cell	Cancer cell	CL_0001064	TGM2	TGM2	1	7052	TGM2	P21980	24828664	2015	Experiment	NA	CellMarker
Liu.2017.Undefined:Cancer cell:Cancer cell	Liu.2017.Undefined	Human	Giant Cell Tumor (circulating)	Undefined	NA	Cancer cell	Cancer cell	CL_0001064	TRAIL-R1	TNFRSF10A	1	8797	TR10A	O00220	28881598	2017	Experiment	NA	CellMarker
Watanabe.2019.Blood:Cancer cell:Cancer cell	Watanabe.2019.Blood	Human	Gastric Cancer (circulating)	Blood	UBERON_0000178	Cancer cell	Cancer cell	CL_0001064	EpCAM	EPCAM	1	4072	EPCAM	P16422	28123556	2019	Experiment	NA	CellMarker
Chen.2015.Skeletal muscle:Normal cell:Mesenchymal stem cell	Chen.2015.Skeletal muscle	Human	Normal	Skeletal muscle	UBERON_0014892	Normal cell	Mesenchymal stem cell	CL_0000134	CD105, CD29, CD44, CD73, CD90	ENG, ITGB1, CD44, NT5E, THY1	5	2022, 3688, 960, 4907, 7070	EGLN, ITB1, CD44, 5NTD, THY1	P17813, P05556, P16070, P21589, P04216	25177794	2015	Experiment	NA	CellMarker
Chen.2015.Skeletal muscle:Normal cell:Mesenchymal stromal cell	Chen.2015.Skeletal muscle	Human	Normal	Skeletal muscle	UBERON_0014892	Normal cell	Mesenchymal stromal cell	CL_0000134	CD105, CD29, CD44, CD73, CD90	ENG, ITGB1, CD44, NT5E, THY1	5	2022, 3688, 960, 4907, 7070	EGLN, ITB1, CD44, 5NTD, THY1	P17813, P05556, P16070, P21589, P04216	25177794	2015	Experiment	NA	CellMarker
Yan.2014.Undefined:Cancer cell:Cancer stem cell	Yan.2014.Undefined	Human	Lung Cancer	Undefined	NA	Cancer cell	Cancer stem cell	NA	CD90	THY1	1	7070	THY1	P04216	24101104	2014	Experiment	NA	CellMarker
He.2015.Undefined:Cancer cell:Cancer cell	He.2015.Undefined	Human	Lung Adenocarcinoma	Undefined	NA	Cancer cell	Cancer cell	CL_0001064	ALDH1	ALDH1A1	1	216	AL1A1	P00352	25940289	2015	Experiment	NA	CellMarker
Zhang.2017.Embryonic stem cell:Normal cell:Corneal epithelial progenitor cell	Zhang.2017.Embryonic stem cell	Human	Normal	Embryonic stem cell	CL_0002322	Normal cell	Corneal epithelial progenitor cell	NA	ABCG2	ABCG2	1	9429	ABCG2	Q9UNQ0	28813511	2017	Experiment	NA	CellMarker
Ma.2019.Blood:Cancer cell:Cancer cell	Ma.2019.Blood	Human	Melanoma (circulating)	Blood	UBERON_0000178	Cancer cell	Cancer cell	CL_0001064	HLA-ABC	HLA-ABC family	1	HLA-ABC family	HLA-ABC family	HLA-ABC family	26415609	2019	Experiment	NA	CellMarker
Jung.2016.Colon:Normal cell:Colonic stem cell	Jung.2016.Colon	Human	Normal	Colon	UBERON_0001155	Normal cell	Colonic stem cell	CL_0000034	PTK7	PTK7	1	5754	PTK7	Q13308	26549850	2016	Experiment	NA	CellMarker
Kahler.2014.Skin:Normal cell:Pluripotent stem cell	Kahler.2014.Skin	Human	Normal	Skin	UBERON_0002097	Normal cell	Pluripotent stem cell	CL_0002248	CD13, SSEA-4, TRA-1-60	ANPEP, NA, PODXL	3	290, NA, 5420	AMPN, NA, PODXL	P15144, NA, O00592	23555815	2014	Experiment	NA	CellMarker
Myung.2015.Blood:Cancer cell:Cancer cell	Myung.2015.Blood	Human	Prostate Cancer (circulating)	Blood	UBERON_0000178	Cancer cell	Cancer cell	CL_0001064	EpCAM, HER2, PSA	EPCAM, ERBB2, NPEPPS	3	4072, 2064, 9520	EPCAM, ERBB2, PSA	P16422, P04626, P55786	24892731	2015	Experiment	NA	CellMarker
Myung.2015.Blood:Cancer cell:Cancer cell	Myung.2015.Blood	Human	Breast Cancer (circulating)	Blood	UBERON_0000178	Cancer cell	Cancer cell	CL_0001064	EpCAM, HER2, PSA	EPCAM, ERBB2, NPEPPS	3	4072, 2064, 9520	EPCAM, ERBB2, PSA	P16422, P04626, P55786	24892731	2015	Experiment	NA	CellMarker
Nastaly.2015.Peripheral blood:Cancer cell:Cancer cell	Nastaly.2015.Peripheral blood	Human	Testicular Germ Cell Tumor (circulating)	Peripheral blood	UBERON_0005408	Cancer cell	Cancer cell	CL_0001064	EpCAM, OCT3/4, SALL4	EPCAM, POU5F1, SALL4	3	4072, 5460, 57167	EPCAM, PO5F1, SALL4	P16422, Q01860, Q9UJQ4	24634372	2015	Experiment	NA	CellMarker
Ning.2015.Adipose tissue:Normal cell:Natural killer cell	Ning.2015.Adipose tissue	Human	Normal	Adipose tissue	UBERON_0001013	Normal cell	Natural killer cell	CL_0000623	CD158, CD16, CD314, CD56, CD94, FASL, NKP46	CD158 family, [FCGR3A, FCGR3B], KLRK1, NCAM1, KLRD1, FASLG, NCR1	7	CD158 family, [2214, 2215], 22914, 4684, 3824, 356, 9437	CD158 family, [FCG3A, FCG3B], NKG2D, NCAM1, KLRD1, TNFL6, NCTR1	CD158 family, [P08637, O75015], P26718, P13591, Q13241, P48023, O76036	25162225	2015	Experiment	NA	CellMarker
Ohashi.2017.Kidney:Normal cell:Infiltrated mononuclear cell	Ohashi.2017.Kidney	Human	Normal	Kidney	UBERON_0002113	Normal cell	Infiltrated mononuclear cell	CL_0000860	CD3, CD68, Renin receptor	[CD3D, CD3E, CD3G], CD68, ATP6AP2	3	[915, 916, 917], 968, 10159	[CD3D, CD3E, CD3G], CD68, RENR	[P04234, P07766, P09693], P34810, O75787	27228084	2017	Experiment	NA	CellMarker
Ong.2015.Subcutaneous adipose tissue:Normal cell:Adipose-derived stem cell	Ong.2015.Subcutaneous adipose tissue	Human	Normal	Subcutaneous adipose tissue	UBERON_0002190	Normal cell	Adipose-derived stem cell	CL_0000034	CD10, CD141	MME, THBD	2	4311, 7056	NEP, TRBM	P08473, P07204	24527391	2015	Experiment	NA	CellMarker
Ong.2015.Subcutaneous adipose tissue:Normal cell:Adipose-derived stromal cell	Ong.2015.Subcutaneous adipose tissue	Human	Normal	Subcutaneous adipose tissue	UBERON_0002190	Normal cell	Adipose-derived stromal cell	CL_0000499	CD10, CD141	MME, THBD	2	4311, 7056	NEP, TRBM	P08473, P07204	24527391	2015	Experiment	NA	CellMarker
Ong.2015.Visceral adipose tissue:Normal cell:Adipose-derived stromal cell	Ong.2015.Visceral adipose tissue	Human	Normal	Visceral adipose tissue	UBERON_0014454	Normal cell	Adipose-derived stromal cell	CL_0000499	CD142, CD200	F3, CD200	2	2152, 4345	TF, OX2G	P13726, P41217	24527391	2015	Experiment	NA	CellMarker
Ong.2015.Visceral adipose tissue:Normal cell:Adipose-derived stem cell	Ong.2015.Visceral adipose tissue	Human	Normal	Visceral adipose tissue	UBERON_0014454	Normal cell	Adipose-derived stem cell	CL_0000034	CD142, CD200	F3, CD200	2	2152, 4345	TF, OX2G	P13726, P41217	24527391	2015	Experiment	NA	CellMarker
Pant.2014.Peripheral blood:Normal cell:Naive T cell	Pant.2014.Peripheral blood	Human	Normal	Peripheral blood	UBERON_0005408	Normal cell	Naive T cell	CL_0000898	CD27, CD4, CD45RA, CD62L, CD8	CD27, CD4, PTPRC, SELL, CD8A	5	939, 920, 5788, 6402, 925	CD27, CD4, PTPRC, LYAM1, CD8A	P26842, P01730, P08575, P14151, P01732	24119592	2014	Experiment	NA	CellMarker
Pant.2014.Peripheral blood:Normal cell:Central memory T cell	Pant.2014.Peripheral blood	Human	Normal	Peripheral blood	UBERON_0005408	Normal cell	Central memory T cell	CL_0000813	CD27, CD4, CD45RA, CD62L, CD8	CD27, CD4, PTPRC, SELL, CD8A	5	939, 920, 5788, 6402, 925	CD27, CD4, PTPRC, LYAM1, CD8A	P26842, P01730, P08575, P14151, P01732	24119592	2014	Experiment	NA	CellMarker
Pant.2014.Peripheral blood:Normal cell:Effector memory T cell	Pant.2014.Peripheral blood	Human	Normal	Peripheral blood	UBERON_0005408	Normal cell	Effector memory T cell	CL_0000813	CD27, CD4, CD45RA, CD62L, CD8	CD27, CD4, PTPRC, SELL, CD8A	5	939, 920, 5788, 6402, 925	CD27, CD4, PTPRC, LYAM1, CD8A	P26842, P01730, P08575, P14151, P01732	24119592	2014	Experiment	NA	CellMarker
Pant.2014.Peripheral blood:Normal cell:Effector T cell	Pant.2014.Peripheral blood	Human	Normal	Peripheral blood	UBERON_0005408	Normal cell	Effector T cell	CL_0000911	CD27, CD4, CD45RA, CD62L, CD8	CD27, CD4, PTPRC, SELL, CD8A	5	939, 920, 5788, 6402, 925	CD27, CD4, PTPRC, LYAM1, CD8A	P26842, P01730, P08575, P14151, P01732	24119592	2014	Experiment	NA	CellMarker
Peng.2014.Undefined:Cancer cell:Cancer stem cell	Peng.2014.Undefined	Human	Breast Cancer	Undefined	NA	Cancer cell	Cancer stem cell	NA	CD24, CD44	CD24, CD44	2	100133941, 960	CD24, CD44	P25063, P16070	24144739	2014	Experiment	NA	CellMarker
Phesse.2017.Gastric corpus:Normal cell:Gastric stem cell	Phesse.2017.Gastric corpus	Human	Normal	Gastric corpus	UBERON_0001161	Normal cell	Gastric stem cell	CL_0000034	MIST1, RUNX1, SOX2, TROY	BHLHA15, RUNX1, SOX2, TNFRSF19	4	168620, 861, 6657, 55504	BHA15, RUNX1, SOX2, TNR19	Q7RTS1, Q01196, P48431, Q9NS68	28659641	2017	Experiment	NA	CellMarker
Qiu.2014.Blood:Cancer cell:Cancer stem cell	Qiu.2014.Blood	Human	Acute Myelogenous Leukemia	Blood	UBERON_0000178	Cancer cell	Cancer stem cell	NA	N-cadherin, TIE-2	CDH2, TEK	2	1000, 7010	CADH2, TIE2	P19022, Q02763	24703771	2014	Experiment	NA	CellMarker
Reers.2014.Undefined:Cancer cell:Cancer stem cell	Reers.2014.Undefined	Human	Head And Neck Squamous Cell Carcinoma	Undefined	NA	Cancer cell	Cancer stem cell	NA	2020-10-04	POU5F1	1	5460	PO5F1	Q01860	24387977	2014	Experiment	NA	CellMarker
Ruggieri.2018.Undefined:Cancer cell:Endothelial cell	Ruggieri.2018.Undefined	Human	Primary Central Nervous System Lymphoma	Undefined	NA	Cancer cell	Endothelial cell	CL_0000115	FVIII	F8	1	2157	FA8	P00451	28415725	2018	Experiment	NA	CellMarker
Ruggieri.2018.Undefined:Cancer cell:Cancer stem cell	Ruggieri.2018.Undefined	Human	Primary Central Nervous System Lymphoma	Undefined	NA	Cancer cell	Cancer stem cell	NA	CD133, Nestin	PROM1, NES	2	8842, 10763	PROM1, NEST	O43490, P48681	28415725	2018	Experiment	NA	CellMarker
Ruggieri.2018.Undefined:Cancer cell:Cancer cell	Ruggieri.2018.Undefined	Human	Primary Central Nervous System Lymphoma	Undefined	NA	Cancer cell	Cancer cell	CL_0001064	CD20	MS4A1	1	931	CD20	P11836	28415725	2018	Experiment	NA	CellMarker
Shi.2014.Undefined:Cancer cell:B cell	Shi.2014.Undefined	Human	Hepatocellular Cancer	Undefined	NA	Cancer cell	B cell	CL_0000236	CD20	MS4A1	1	931	CD20	P11836	24056784	2014	Experiment	NA	CellMarker
Shi.2014.Undefined:Cancer cell:T cell	Shi.2014.Undefined	Human	Hepatocellular Cancer	Undefined	NA	Cancer cell	T cell	CL_0000084	CD8	CD8A	1	925	CD8A	P01732	24056784	2014	Experiment	NA	CellMarker
Skoda.2017.Undefined:Cancer cell:Cancer stem cell	Skoda.2017.Undefined	Human	Pancreatic Ductal Adenocarcinoma	Undefined	NA	Cancer cell	Cancer stem cell	NA	CD133, CD24, CD44, EpCAM	PROM1, CD24, CD44, EPCAM	4	8842, 100133941, 960, 4072	PROM1, CD24, CD44, EPCAM	O43490, P25063, P16070, P16422	27414409	2017	Experiment	NA	CellMarker
Sobreiro-Almeida.2018.Bone marrow:Normal cell:Mesenchymal stem cell	Sobreiro-Almeida.2018.Bone marrow	Human	Normal	Bone marrow	UBERON_0002371	Normal cell	Mesenchymal stem cell	CL_0000134	CD105, CD14, CD19, CD34, CD45, CD73, CD90, HLA-DR	ENG, CD14, CD19, CD34, PTPRC, NT5E, THY1, HLA-DR family	8	2022, 929, 930, 947, 5788, 4907, 7070, HLA-DR family	EGLN, CD14, CD19, CD34, PTPRC, 5NTD, THY1, HLA-DR family	P17813, P08571, P15391, P28906, P08575, P21589, P04216, HLA-DR family	29137121	2018	Experiment	NA	CellMarker
Stoeckle.2014.Thymus:Normal cell:Cortical thymus epithelial cell	Stoeckle.2014.Thymus	Human	Normal	Thymus	UBERON_0002370	Normal cell	Cortical thymus epithelial cell	CL_0000066	CD45, CDR2, EpCAM	PTPRC, CDR2, EPCAM	3	5788, 1039, 4072	PTPRC, CDR2, EPCAM	P08575, Q01850, P16422	24084687	2014	Experiment	NA	CellMarker
Stoeckle.2014.Thymus:Normal cell:Medullary thymus epithelial cell	Stoeckle.2014.Thymus	Human	Normal	Thymus	UBERON_0002370	Normal cell	Medullary thymus epithelial cell	NA	CD45, CDR2, EpCAM	PTPRC, CDR2, EPCAM	3	5788, 1039, 4072	PTPRC, CDR2, EPCAM	P08575, Q01850, P16422	24084687	2014	Experiment	NA	CellMarker
Suer.2015.Larynx:Cancer cell:Cancer stem cell	Suer.2015.Larynx	Human	Larynx Cancer	Larynx	UBERON_0001737	Cancer cell	Cancer stem cell	NA	CD133	PROM1	1	8842	PROM1	O43490	24678693	2015	Experiment	NA	CellMarker
Sun.2018.Undefined:Cancer cell:Cancer stem cell	Sun.2018.Undefined	Human	Glioma	Undefined	NA	Cancer cell	Cancer stem cell	NA	CD133	PROM1	1	8842	PROM1	O43490	28410224	2018	Experiment	NA	CellMarker
Sweeney.2014.Pluripotent stem cell:Normal cell:Neutrophil	Sweeney.2014.Pluripotent stem cell	Human	Normal	Pluripotent stem cell	CL_0002248	Normal cell	Neutrophil	CL_0000775	CD13, CD16b, CD45	ANPEP, FCGR3B, PTPRC	3	290, 2215, 5788	AMPN, FCG3B, PTPRC	P15144, O75015, P08575	24504953	2014	Experiment	NA	CellMarker
Szebenyi.2015.Embryonic stem cell:Normal cell:Cardiac progenitor cell	Szebenyi.2015.Embryonic stem cell	Human	Normal	Embryonic stem cell	CL_0002322	Normal cell	Cardiac progenitor cell	NA	ALCAM, VCAM1, SIRPA	ALCAM, VCAM1, SIRPA	3	214, 7412, 140885	CD166, VCAM1, SHPS1	Q13740, P19320, P78324	24734786	2015	Experiment	NA	CellMarker
Szebenyi.2016.Embryonic stem cell:Normal cell:Cardiomyocyte	Szebenyi.2016.Embryonic stem cell	Human	Normal	Embryonic stem cell	CL_0002322	Normal cell	Cardiomyocyte	CL_0002495	ALCAM, VCAM1, SIRPA	ALCAM, VCAM1, SIRPA	3	214, 7412, 140885	CD166, VCAM1, SHPS1	Q13740, P19320, P78324	24734786	2016	Experiment	NA	CellMarker
Krylova.2012.Embryonic stem cell:Normal cell:Mesenchymal stem cell	Krylova.2012.Embryonic stem cell	Human	Normal	Embryonic stem cell	CL_0002322	Normal cell	Mesenchymal stem cell	CL_0000134	CD105, CD34, CD44, CD73, CD90, HLA-ABC, HLA-DR	ENG, CD34, CD44, NT5E, THY1, HLA-ABC family, HLA-DR family	7	2022, 947, 960, 4907, 7070, HLA-ABC family, HLA-DR family	EGLN, CD34, CD44, 5NTD, THY1, HLA-ABC family, HLA-DR family	P17813, P28906, P16070, P21589, P04216, HLA-ABC family, HLA-DR family	22567895	2012	Experiment	NA	CellMarker
Krylova.2012.Bone marrow:Normal cell:Mesenchymal stem cell	Krylova.2012.Bone marrow	Human	Normal	Bone marrow	UBERON_0002371	Normal cell	Mesenchymal stem cell	CL_0000134	CD105, CD34, CD44, CD73, CD90, HLA-ABC, HLA-DR	ENG, CD34, CD44, NT5E, THY1, HLA-ABC family, HLA-DR family	7	2022, 947, 960, 4907, 7070, HLA-ABC family, HLA-DR family	EGLN, CD34, CD44, 5NTD, THY1, HLA-ABC family, HLA-DR family	P17813, P28906, P16070, P21589, P04216, HLA-ABC family, HLA-DR family	22567895	2012	Experiment	NA	CellMarker
Krylova.2012.Foreskin:Normal cell:Mesenchymal stem cell	Krylova.2012.Foreskin	Human	Normal	Foreskin	UBERON_0001471	Normal cell	Mesenchymal stem cell	CL_0000134	CD105, CD34, CD44, CD73, CD90, HLA-ABC, HLA-DR	ENG, CD34, CD44, NT5E, THY1, HLA-ABC family, HLA-DR family	7	2022, 947, 960, 4907, 7070, HLA-ABC family, HLA-DR family	EGLN, CD34, CD44, 5NTD, THY1, HLA-ABC family, HLA-DR family	P17813, P28906, P16070, P21589, P04216, HLA-ABC family, HLA-DR family	22567895	2012	Experiment	NA	CellMarker
Lee.2013.Lymph:Normal cell:Mesenchymal stromal cell	Lee.2013.Lymph	Human	Normal	Lymph	UBERON_0002391	Normal cell	Mesenchymal stromal cell	CL_0000134	CD105, CD14, CD19, CD31, CD34, CD44, CD45, CD73, CD90	ENG, CD14, CD19, PECAM1, CD34, CD44, PTPRC, NT5E, THY1	9	2022, 929, 930, 5175, 947, 960, 5788, 4907, 7070	EGLN, CD14, CD19, PECA1, CD34, CD44, PTPRC, 5NTD, THY1	P17813, P08571, P15391, P16284, P28906, P16070, P08575, P21589, P04216	23572135	2013	Experiment	NA	CellMarker
Ward.2016.Undefined:Normal cell:M1 macrophage	Ward.2016.Undefined	Human	Normal	Undefined	NA	Normal cell	M1 macrophage	CL_0000863	ROS	ROS1	1	6098	ROS1	P08922	26008983	2016	Experiment	NA	CellMarker
Ward.2016.Undefined:Normal cell:M2 macrophage	Ward.2016.Undefined	Human	Normal	Undefined	NA	Normal cell	M2 macrophage	CL_0000890	HLA-DR	HLA-DR family	1	HLA-DR family	HLA-DR family	HLA-DR family	26008983	2016	Experiment	NA	CellMarker
Wei.2016.Undefined:Cancer cell:Tumor-propagating cell	Wei.2016.Undefined	Human	Sarcoma	Undefined	NA	Cancer cell	Tumor-propagating cell	NA	CD146	MCAM	1	4162	MUC18	P43121	26517673	2016	Experiment	NA	CellMarker
Zheng.2015.Undefined:Cancer cell:Cancer stem cell	Zheng.2015.Undefined	Human	Lung Cancer	Undefined	NA	Cancer cell	Cancer stem cell	NA	CD133	PROM1	1	8842	PROM1	O43490	25800567	2015	Experiment	NA	CellMarker
Zhou.2016.Undefined:Cancer cell:Cancer stem cell	Zhou.2016.Undefined	Human	Lung Cancer	Undefined	NA	Cancer cell	Cancer stem cell	NA	ALDH1A1	ALDH1A1	1	216	AL1A1	P00352	26230297	2016	Experiment	NA	CellMarker
Zhou.2016.Undefined:Cancer cell:Cancer stem cell	Zhou.2016.Undefined	Human	Breast Cancer	Undefined	NA	Cancer cell	Cancer stem cell	NA	ALDH1A1	ALDH1A1	1	216	AL1A1	P00352	26230297	2016	Experiment	NA	CellMarker
Sivasubramaniyan.2014.Bone marrow:Normal cell:Mesenchymal stem cell	Sivasubramaniyan.2014.Bone marrow	Human	Normal	Bone marrow	UBERON_0002371	Normal cell	Mesenchymal stem cell	CL_0000134	SUSD2	SUSD2	1	56241	SUSD2	Q9UGT4	23406305	2014	Experiment	NA	CellMarker
Sivasubramaniyan.2014.Bone marrow:Normal cell:Mesenchymal stromal cell	Sivasubramaniyan.2014.Bone marrow	Human	Normal	Bone marrow	UBERON_0002371	Normal cell	Mesenchymal stromal cell	CL_0000134	SUSD2	SUSD2	1	56241	SUSD2	Q9UGT4	23406305	2014	Experiment	NA	CellMarker
Song.2013.Tooth:Normal cell:Mesenchymal stem cell	Song.2013.Tooth	Human	Normal	Tooth	UBERON_0001091	Normal cell	Mesenchymal stem cell	CL_0000134	CD105, CD146, CD90, STRO-1	ENG, MCAM, THY1, NA	4	2022, 4162, 7070, NA	EGLN, MUC18, THY1, NA	P17813, P43121, P04216, NA	22571499	2013	Experiment	NA	CellMarker
Suzuki.2013.Undefined:Cancer cell:Cancer cell	Suzuki.2013.Undefined	Human	Colorectal Cancer	Undefined	NA	Cancer cell	Cancer cell	CL_0001064	SSEA-3	NA	1	NA	NA	NA	23175153	2013	Experiment	NA	CellMarker
Szabo.2013.Skin:Normal cell:Keratinocyte	Szabo.2013.Skin	Human	Normal	Skin	UBERON_0002097	Normal cell	Keratinocyte	CL_0000312	ALDH, CD44, CD71, Integrin alpha-6	ALDH family, CD44, TFRC, ITGA6	4	ALDH family, 960, 7037, 3655	ALDH family, CD44, TFR1, ITA6	ALDH family, P16070, P02786, P23229	23335266	2013	Experiment	NA	CellMarker
Tashiro.2015.Pluripotent stem cell:Normal cell:Flk1+ mesodermal cell	Tashiro.2015.Pluripotent stem cell	Human	Normal	Pluripotent stem cell	CL_0002248	Normal cell	Flk1+ mesodermal cell	CL_0000222	Coxsackievirus and adenovirus receptor	CXADR	1	1525	CXAR	P78310	25762001	2015	Experiment	NA	CellMarker
Wilson.2014.Undefined:Cancer cell:Cancer stem cell	Wilson.2014.Undefined	Human	Hepatocellular Cancer	Undefined	NA	Cancer cell	Cancer stem cell	NA	AFP, CD133, CD44, CD90, EpCAM	AFP, PROM1, CD44, THY1, EPCAM	5	174, 8842, 960, 7070, 4072	FETA, PROM1, CD44, THY1, EPCAM	P02771, O43490, P16070, P04216, P16422	23638793	2014	Experiment	NA	CellMarker
Tomasello.2012.Splenic red pulp:Normal cell:Natural killer cell	Tomasello.2012.Splenic red pulp	Human	Normal	Splenic red pulp	UBERON_0001250	Normal cell	Natural killer cell	CL_0000623	NKp46	NCR1	1	9437	NCTR1	O76036	23181063	2012	Experiment	NA	CellMarker
Tomasello.2012.Lymph node:Normal cell:Natural killer cell	Tomasello.2012.Lymph node	Human	Normal	Lymph node	UBERON_0000029	Normal cell	Natural killer cell	CL_0000623	NKp46	NCR1	1	9437	NCTR1	O76036	23181063	2012	Experiment	NA	CellMarker
Tomasello.2012.Lung:Normal cell:Natural killer cell	Tomasello.2012.Lung	Human	Normal	Lung	UBERON_0002048	Normal cell	Natural killer cell	CL_0000623	NKp46	NCR1	1	9437	NCTR1	O76036	23181063	2012	Experiment	NA	CellMarker
Tomasello.2012.Gut:Normal cell:Natural killer cell	Tomasello.2012.Gut	Human	Normal	Gut	UBERON_0001555	Normal cell	Natural killer cell	CL_0000623	NKp46	NCR1	1	9437	NCTR1	O76036	23181063	2012	Experiment	NA	CellMarker
Yamamoto.2013.Prostate:Normal cell:Colony-forming cell	Yamamoto.2013.Prostate	Human	Normal	Prostate	UBERON_0002367	Normal cell	Colony-forming cell	NA	CD49f	ITGA6	1	3655	ITA6	P23229	23071686	2013	Experiment	NA	CellMarker
Yanagida.2014.Pluripotent stem cell:Normal cell:Hepatic progenitor-like cell	Yanagida.2014.Pluripotent stem cell	Human	Normal	Pluripotent stem cell	CL_0002248	Normal cell	Hepatic progenitor-like cell	NA	CD13, CD133	ANPEP, PROM1	2	290, 8842	AMPN, PROM1	P15144, O43490	23935837	2014	Experiment	NA	CellMarker
Yenigun.2013.Undefined:Cancer cell:Cancer stem cell	Yenigun.2013.Undefined	Human	Breast Cancer	Undefined	NA	Cancer cell	Cancer stem cell	NA	CD24, CD44	CD24, CD44	2	100133941, 960	CD24, CD44	P25063, P16070	23589132	2013	Experiment	NA	CellMarker
Zhang.2012.Undefined:Cancer cell:Cancer stem cell	Zhang.2012.Undefined	Human	Esophageal Cancer	Undefined	NA	Cancer cell	Cancer stem cell	NA	ALDH	ALDH family	1	ALDH family	ALDH family	ALDH family	22684859	2012	Experiment	NA	CellMarker
Turac.2014.Undefined:Cancer cell:Neural stem cell	Turac.2014.Undefined	Human	Neuroblastoma	Undefined	NA	Cancer cell	Neural stem cell	CL_0000047	CD200, CD49f	CD200, ITGA6	2	4345, 3655	OX2G, ITA6	P41217, P23229	23826393	2014	Experiment	NA	CellMarker
Van Craenenbroeck.2016.Blood:Normal cell:Endothelial progenitor cell	Van Craenenbroeck.2016.Blood	Human	Normal	Blood	UBERON_0000178	Normal cell	Endothelial progenitor cell	CL_0002619	CD34, CD45, KDR	CD34, PTPRC, KDR	3	947, 5788, 3791	CD34, PTPRC, VGFR2	P28906, P08575, P35968	26453327	2016	Experiment	NA	CellMarker
Van Craenenbroeck.2016.Blood:Normal cell:Angiogenic T cell	Van Craenenbroeck.2016.Blood	Human	Normal	Blood	UBERON_0000178	Normal cell	Angiogenic T cell	CL_0000084	CD3, CD31, CXCR4	[CD3D, CD3E, CD3G], PECAM1, CXCR4	3	[915, 916, 917], 5175, 7852	[CD3D, CD3E, CD3G], PECA1, CXCR4	[P04234, P07766, P09693], P16284, P61073	26453327	2016	Experiment	NA	CellMarker
Schneider.2012.Undefined:Cancer cell:Cancer stem cell	Schneider.2012.Undefined	Human	Colon Cancer	Undefined	NA	Cancer cell	Cancer stem cell	NA	CD133	PROM1	1	8842	PROM1	O43490	22433494	2012	Experiment	NA	CellMarker
Fawzy El-Sayed.2013.Bone:Normal cell:Multipotent postnatal stem cell	Fawzy El-Sayed.2013.Bone	Human	Normal	Bone	UBERON_0002481	Normal cell	Multipotent postnatal stem cell	NA	STRO-1	NA	1	NA	NA	NA	22421466	2013	Experiment	NA	CellMarker
Fawzy El-Sayed.2013.Bone:Normal cell:Multipotent postnatal progenitor cell	Fawzy El-Sayed.2013.Bone	Human	Normal	Bone	UBERON_0002481	Normal cell	Multipotent postnatal progenitor cell	NA	STRO-1	NA	1	NA	NA	NA	22421466	2013	Experiment	NA	CellMarker
Vishnoi.2016.Blood:Cancer cell:Cancer cell	Vishnoi.2016.Blood	Human	Breast Cancer (circulating)	Blood	UBERON_0000178	Cancer cell	Cancer cell	CL_0001064	CD24, CD44, CD45, EpCAM, Integrin beta-1, uPAR	CD24, CD44, PTPRC, EPCAM, ITGB1, PLAUR	6	100133941, 960, 5788, 4072, 3688, 5329	CD24, CD44, PTPRC, EPCAM, ITB1, UPAR	P25063, P16070, P08575, P16422, P05556, Q03405	26631983	2016	Experiment	NA	CellMarker
Wang.2013.Undefined:Cancer cell:Cancer stem cell	Wang.2013.Undefined	Human	Colorectal Cancer	Undefined	NA	Cancer cell	Cancer stem cell	NA	CD133, CD44	PROM1, CD44	2	8842, 960	PROM1, CD44	O43490, P16070	22895640	2013	Experiment	NA	CellMarker
Wang.2013.Undefined:Normal cell:Megakaryocyte	Wang.2013.Undefined	Human	Normal	Undefined	NA	Normal cell	Megakaryocyte	CL_0000556	CD41a, CD42b, OCT4, SOX2	ITGA2B, GP1BA, POU5F1, SOX2	4	3674, 2811, 5460, 6657	ITA2B, GP1BA, PO5F1, SOX2	P08514, P07359, Q01860, P48431	22952951	2013	Experiment	NA	CellMarker
Wang.2012.Fetal liver:Normal cell:Liver stem cell	Wang.2012.Fetal liver	Human	Normal	Fetal liver	NA	Normal cell	Liver stem cell	CL_0002195	NOTCH3	NOTCH3	1	4854	NOTC3	Q9UM47	22680933	2012	Experiment	NA	CellMarker
Wang.2012.Fetal liver:Normal cell:Liver progenitor cell	Wang.2012.Fetal liver	Human	Normal	Fetal liver	NA	Normal cell	Liver progenitor cell	NA	NOTCH3	NOTCH3	1	4854	NOTC3	Q9UM47	22680933	2012	Experiment	NA	CellMarker
Vange.2016.Stomach:Normal cell:Oxyntic stem cell	Vange.2016.Stomach	Human	Normal	Stomach	UBERON_0000945	Normal cell	Oxyntic stem cell	CL_0000034	ASPM	ASPM	1	259266	ASPM	Q8IZT6	26178168	2016	Experiment	NA	CellMarker
Vange.2016.Stomach:Cancer cell:Oxyntic progenitor cell	Vange.2016.Stomach	Human	Gastric Cancer	Stomach	UBERON_0000945	Cancer cell	Oxyntic progenitor cell	NA	ASPM	ASPM	1	259266	ASPM	Q8IZT6	26178168	2016	Experiment	NA	CellMarker
Vange.2016.Stomach:Cancer cell:Oxyntic stem cell	Vange.2016.Stomach	Human	Gastric Cancer	Stomach	UBERON_0000945	Cancer cell	Oxyntic stem cell	CL_0000034	ASPM	ASPM	1	259266	ASPM	Q8IZT6	26178168	2016	Experiment	NA	CellMarker
Vange.2016.Stomach:Normal cell:Oxyntic progenitor cell	Vange.2016.Stomach	Human	Normal	Stomach	UBERON_0000945	Normal cell	Oxyntic progenitor cell	NA	ASPM	ASPM	1	259266	ASPM	Q8IZT6	26178168	2016	Experiment	NA	CellMarker
Wang.2013.Undefined:Cancer cell:Cancer stem cell	Wang.2013.Undefined	Human	Prostate Cancer	Undefined	NA	Cancer cell	Cancer stem cell	NA	CD133, CD44	PROM1, CD44	2	8842, 960	PROM1, CD44	O43490, P16070	23781140	2013	Experiment	NA	CellMarker
Wang.2016.Undefined:Cancer cell:Mesenchymal stem cell	Wang.2016.Undefined	Human	Breast Cancer	Undefined	NA	Cancer cell	Mesenchymal stem cell	CL_0000134	CD105, CD90	ENG, THY1	2	2022, 7070	EGLN, THY1	P17813, P04216	26191205	2016	Experiment	NA	CellMarker
Segev.2012.Embryonic stem cell:Normal cell:Pancreatic progenitor cell	Segev.2012.Embryonic stem cell	Human	Normal	Embryonic stem cell	CL_0002322	Normal cell	Pancreatic progenitor cell	NA	GLUT2	SLC2A2	1	6514	GTR2	P11168	22221271	2012	Experiment	NA	CellMarker
MacLaughlin.2013.Blood:Cancer cell:Cancer cell	MacLaughlin.2013.Blood	Human	Chronic Lymphocytic Leukemia	Blood	UBERON_0000178	Cancer cell	Cancer cell	CL_0001064	CD20	MS4A1	1	931	CD20	P11836	22542823	2013	Experiment	NA	CellMarker
Uosaki.2011.Pluripotent stem cell:Normal cell:Cardiomyocyte	Uosaki.2011.Pluripotent stem cell	Human	Normal	Pluripotent stem cell	CL_0002248	Normal cell	Cardiomyocyte	CL_0000746	CD106	VCAM1	1	7412	VCAM1	P19320	21876760	2011	Experiment	NA	CellMarker
Uosaki.2011.Embryonic stem cell:Normal cell:Cardiomyocyte	Uosaki.2011.Embryonic stem cell	Human	Normal	Embryonic stem cell	CL_0002322	Normal cell	Cardiomyocyte	CL_0002495	CD106	VCAM1	1	7412	VCAM1	P19320	21876760	2011	Experiment	NA	CellMarker
Kelly.2011.Embryonic stem cell:Normal cell:Pancreatic endoderm cell	Kelly.2011.Embryonic stem cell	Human	Normal	Embryonic stem cell	CL_0002322	Normal cell	Pancreatic endoderm cell	CL_0000223	CD142	F3	1	2152	TF	P13726	21804561	2011	Experiment	NA	CellMarker
Kelly.2011.Embryonic stem cell:Normal cell:Endocrine cell	Kelly.2011.Embryonic stem cell	Human	Normal	Embryonic stem cell	CL_0002322	Normal cell	Endocrine cell	CL_0000163	CD200	CD200	1	4345	OX2G	P41217	21804561	2011	Experiment	NA	CellMarker
Kelly.2011.Embryonic stem cell:Normal cell:Endocrine cell	Kelly.2011.Embryonic stem cell	Human	Normal	Embryonic stem cell	CL_0002322	Normal cell	Endocrine cell	CL_0000163	CD318	CDCP1	1	64866	CDCP1	Q9H5V8	21804561	2011	Experiment	NA	CellMarker
Nishida.2009.Undefined:Cancer cell:Cancer stem cell	Nishida.2009.Undefined	Human	B-Acute Lymphoblastic Leukemia	Undefined	NA	Cancer cell	Cancer stem cell	NA	CD9	CD9	1	928	CD9	P21926	19254692	2009	Experiment	NA	CellMarker
Li.2012.Laryngeal squamous epithelium:Normal cell:Epithelial stem cell	Li.2012.Laryngeal squamous epithelium	Human	Normal	Laryngeal squamous epithelium	UBERON_0006914	Normal cell	Epithelial stem cell	CL_0000034	P75	NGFR	1	4804	TNR16	P08138	22201277	2012	Experiment	NA	CellMarker
Margaritescu.2012.Undefined:Cancer cell:Stromal cell	Margaritescu.2012.Undefined	Human	Oral Squamous Cell Carcinoma	Undefined	NA	Cancer cell	Stromal cell	CL_0000499	CD117, CD133	KIT, PROM1	2	3815, 8842	KIT, PROM1	P10721, O43490	22119814	2012	Experiment	NA	CellMarker
Margaritescu.2012.Undefined:Cancer cell:Mesenchymal stem cell	Margaritescu.2012.Undefined	Human	Oral Squamous Cell Carcinoma	Undefined	NA	Cancer cell	Mesenchymal stem cell	CL_0000134	CD117, CD133	KIT, PROM1	2	3815, 8842	KIT, PROM1	P10721, O43490	22119814	2012	Experiment	NA	CellMarker
Margaritescu.2012.Undefined:Cancer cell:Cancer stem cell	Margaritescu.2012.Undefined	Human	Oral Squamous Cell Carcinoma	Undefined	NA	Cancer cell	Cancer stem cell	NA	CD44	CD44	1	960	CD44	P16070	22119814	2012	Experiment	NA	CellMarker
Xue.2013.Undefined:Cancer cell:Cancer stem cell	Xue.2013.Undefined	Human	Colon Cancer	Undefined	NA	Cancer cell	Cancer stem cell	NA	CD44, ESA	CD44, FLOT2	2	960, 2319	CD44, FLOT2	P16070, Q14254	22116729	2013	Experiment	NA	CellMarker
Xue.2013.Undefined:Cancer cell:Cancer stem cell	Xue.2013.Undefined	Human	Colon Cancer	Undefined	NA	Cancer cell	Cancer stem cell	NA	CD133, CD44, ESA	PROM1, CD44, FLOT2	3	8842, 960, 2319	PROM1, CD44, FLOT2	O43490, P16070, Q14254	22116729	2013	Experiment	NA	CellMarker
Dubois.2012.Embryonic stem cell:Normal cell:Cardiomyocyte	Dubois.2012.Embryonic stem cell	Human	Normal	Embryonic stem cell	CL_0002322	Normal cell	Cardiomyocyte	CL_0002495	SIRPA	SIRPA	1	140885	SHPS1	P78324	22020386	2012	Experiment	NA	CellMarker
Dubois.2012.Pluripotent stem cell:Normal cell:Cardiomyocyte	Dubois.2012.Pluripotent stem cell	Human	Normal	Pluripotent stem cell	CL_0002248	Normal cell	Cardiomyocyte	CL_0000746	SIRPA	SIRPA	1	140885	SHPS1	P78324	22020386	2012	Experiment	NA	CellMarker
Dubois.2012.Embryonic stem cell:Normal cell:Fibroblast	Dubois.2012.Embryonic stem cell	Human	Normal	Embryonic stem cell	CL_0002322	Normal cell	Fibroblast	CL_0000057	CD90	THY1	1	7070	THY1	P04216	22020386	2012	Experiment	NA	CellMarker
Dubois.2012.Embryonic stem cell:Normal cell:Vascular smooth muscle cell	Dubois.2012.Embryonic stem cell	Human	Normal	Embryonic stem cell	CL_0002322	Normal cell	Vascular smooth muscle cell	CL_0000359	CD140b	PDGFRB	1	5159	PGFRB	P09619	22020386	2012	Experiment	NA	CellMarker
Dubois.2012.Embryonic stem cell:Normal cell:Endothelial cell	Dubois.2012.Embryonic stem cell	Human	Normal	Embryonic stem cell	CL_0002322	Normal cell	Endothelial cell	CL_0000115	CD31	PECAM1	1	5175	PECA1	P16284	22020386	2012	Experiment	NA	CellMarker
Lo.2012.Mammary gland:Cancer cell:Cancer stem cell	Lo.2012.Mammary gland	Human	Breast Cancer	Mammary gland	UBERON_0001911	Cancer cell	Cancer stem cell	NA	CD49f, CD61, ESA	ITGA6, ITGB3, FLOT2	3	3655, 3690, 2319	ITA6, ITB3, FLOT2	P23229, P05106, Q14254	21996747	2012	Experiment	NA	CellMarker
Aoki.2002.Undefined:Cancer cell:Cancer cell	Aoki.2002.Undefined	Human	Pleural Tumor	Undefined	NA	Cancer cell	Cancer cell	CL_0001064	CD138, MUM1, Vimentin	SDC1, MUM1, VIM	3	6382, 84939, 7431	SDC1, MUM1, VIME	P18827, Q2TAK8, P08670	12189505	2002	Experiment	NA	CellMarker
Oshima.2007.Pancreas:Normal cell:Pancreatic stem cell	Oshima.2007.Pancreas	Human	Normal	Pancreas	UBERON_0001264	Normal cell	Pancreatic stem cell	CL_0000034	AC133	PROM1	1	8842	PROM1	O43490	17258722	2007	Experiment	NA	CellMarker
Oshima.2007.Pancreas:Normal cell:Pancreatic progenitor cell	Oshima.2007.Pancreas	Human	Normal	Pancreas	UBERON_0001264	Normal cell	Pancreatic progenitor cell	NA	AC133	PROM1	1	8842	PROM1	O43490	17258722	2007	Experiment	NA	CellMarker
Bateman.1997.Lung:Cancer cell:Malignant mesothelioma cell	Bateman.1997.Lung	Human	Malignant Mesothelioma	Lung	UBERON_0002048	Cancer cell	Malignant mesothelioma cell	CL_0001064	CA125	MUC16	1	94025	MUC16	Q8WXI7	9023557	1997	Experiment	NA	CellMarker
Bateman.1997.Lung:Cancer cell:Mesothelioma cell	Bateman.1997.Lung	Human	Malignant Mesothelioma	Lung	UBERON_0002048	Cancer cell	Mesothelioma cell	CL_0001064	HBME-1	NA	1	NA	NA	NA	9023557	1997	Experiment	NA	CellMarker
Bateman.1997.Pleura:Cancer cell:Malignant mesothelioma cell	Bateman.1997.Pleura	Human	Malignant Mesothelioma	Pleura	UBERON_0000977	Cancer cell	Malignant mesothelioma cell	CL_0001064	CA125	MUC16	1	94025	MUC16	Q8WXI7	9023557	1997	Experiment	NA	CellMarker
Bateman.1997.Pleura:Cancer cell:Mesothelioma cell	Bateman.1997.Pleura	Human	Malignant Mesothelioma	Pleura	UBERON_0000977	Cancer cell	Mesothelioma cell	CL_0001064	HBME-1	NA	1	NA	NA	NA	9023557	1997	Experiment	NA	CellMarker
Priya.2012.Oral mucosa:Normal cell:Buccal epithelial stem cell	Priya.2012.Oral mucosa	Human	Normal	Oral mucosa	UBERON_0003729	Normal cell	Buccal epithelial stem cell	CL_0000034	P63	TP63	1	8626	P63	Q9H3D4	21941360	2012	Experiment	NA	CellMarker
Chandrasekaran.2012.Undefined:Cancer cell:Stem cell	Chandrasekaran.2012.Undefined	Human	Melanoma	Undefined	NA	Cancer cell	Stem cell	CL_0000034	CD20, CD271	MS4A1, NGFR	2	931, 4804	CD20, TNR16	P11836, P08138	21917310	2012	Experiment	NA	CellMarker
Chen.2008.Brain:Normal cell:Macrophage	Chen.2008.Brain	Human	Normal	Brain	UBERON_0000955	Normal cell	Macrophage	CL_0000235	CD68	CD68	1	968	CD68	P34810	18825001	2008	Experiment	NA	CellMarker
Chen.2008.Brain:Normal cell:Microglial cell	Chen.2008.Brain	Human	Normal	Brain	UBERON_0000955	Normal cell	Microglial cell	CL_0000129	CD68	CD68	1	968	CD68	P34810	18825001	2008	Experiment	NA	CellMarker
Emre.2010.Embryonic stem cell:Normal cell:Embryonic stem cell	Emre.2010.Embryonic stem cell	Human	Normal	Embryonic stem cell	CL_0002322	Normal cell	Embryonic stem cell	CL_0002322	SSEA-1, SSEA-3, TRA-1-81	FUT4, NA, PODXL	3	2526, NA, 5420	FUT4, NA, PODXL	P22083, NA, O00592	20730054	2010	Experiment	NA	CellMarker
Huang.2008.Undefined:Cancer cell:Cancer stem cell	Huang.2008.Undefined	Human	Pancreatic adenocarcinoma	Undefined	NA	Cancer cell	Cancer stem cell	NA	CD24, CD44	CD24, CD44	2	100133941, 960	CD24, CD44	P25063, P16070	18609717	2008	Experiment	NA	CellMarker
Hwang-Verslues.2010.Undefined:Cancer cell:Cancer stem cell	Hwang-Verslues.2010.Undefined	Human	Breast Cancer	Undefined	NA	Cancer cell	Cancer stem cell	NA	CD133, CD24, CD44, CXCR4, ESA, PROCR	PROM1, CD24, CD44, CXCR4, FLOT2, PROCR	6	8842, 100133941, 960, 7852, 2319, 10544	PROM1, CD24, CD44, CXCR4, FLOT2, EPCR	O43490, P25063, P16070, P61073, Q14254, Q9UNN8	20027313	2010	Experiment	NA	CellMarker
Irie.2015.Embryonic stem cell:Normal cell:Primordial germ cell	Irie.2015.Embryonic stem cell	Human	Normal	Embryonic stem cell	CL_0002322	Normal cell	Primordial germ cell	CL_0000670	CD38, TNAP	CD38, ALPL	2	952, 249	CD38, PPBT	P28907, P05186	25543152	2015	Experiment	NA	CellMarker
Irie.2015.Pluripotent stem cell:Normal cell:Primordial germ cell	Irie.2015.Pluripotent stem cell	Human	Normal	Pluripotent stem cell	CL_0002248	Normal cell	Primordial germ cell	CL_0000670	CD38, TNAP	CD38, ALPL	2	952, 249	CD38, PPBT	P28907, P05186	25543152	2015	Experiment	NA	CellMarker
Islam.2001.Prostate:Normal cell:Luminal cell	Islam.2001.Prostate	Human	Normal	Prostate	UBERON_0002367	Normal cell	Luminal cell	NA	CAM 5.2	KRT8	1	3856	K2C8	P05787	11442667	2001	Experiment	NA	CellMarker
Ivanova.2006.Undefined:Normal cell:Myoepithelial cell	Ivanova.2006.Undefined	Human	Normal	Undefined	NA	Normal cell	Myoepithelial cell	CL_0000185	STRA13	BHLHE40	1	8553	BHE40	O14503	15994878	2006	Experiment	NA	CellMarker
Janikova.2011.Undefined:Cancer cell:Cancer stem cell	Janikova.2011.Undefined	Human	Non-small Cell Lung Cancer	Undefined	NA	Cancer cell	Cancer stem cell	NA	CD133, Nestin	PROM1, NES	2	8842, 10763	PROM1, NEST	O43490, P48681	21293543	2011	Experiment	NA	CellMarker
Jiang.2009.Undefined:Cancer cell:Cancer stem cell	Jiang.2009.Undefined	Human	Lung Cancer	Undefined	NA	Cancer cell	Cancer stem cell	NA	ALDH1	ALDH1A1	1	216	AL1A1	P00352	19276181	2009	Experiment	NA	CellMarker
Jiang.2013.Undefined:Cancer cell:Cancer stem cell	Jiang.2013.Undefined	Human	Ovarian Cancer	Undefined	NA	Cancer cell	Cancer stem cell	NA	CD117, CD133, CD44	KIT, PROM1, CD44	3	3815, 8842, 960	KIT, PROM1, CD44	P10721, O43490, P16070	23482909	2013	Experiment	NA	CellMarker
Jiang.2011.Embryonic stem cell:Normal cell:PDX1+ pancreatic progenitor cell	Jiang.2011.Embryonic stem cell	Human	Normal	Embryonic stem cell	CL_0002322	Normal cell	PDX1+ pancreatic progenitor cell	NA	CD24, PDX1	CD24, PDX1	2	100133941, 3651	CD24, PDX1	P25063, P52945	21308865	2011	Experiment	NA	CellMarker
Jiang.2013.Undefined:Cancer cell:Cancer stem cell	Jiang.2013.Undefined	Human	Gastric Cancer	Undefined	NA	Cancer cell	Cancer stem cell	NA	ABCB1, ABCG2, CD133	ABCB1, ABCG2, PROM1	3	5243, 9429, 8842	MDR1, ABCG2, PROM1	P08183, Q9UNQ0, O43490	22395309	2013	Experiment	NA	CellMarker
Jovanovic.2011.Peripheral blood:Normal cell:Regulatory T (Treg) cell	Jovanovic.2011.Peripheral blood	Human	Normal	Peripheral blood	UBERON_0005408	Normal cell	Regulatory T (Treg) cell	CL_0000815	CD101, CD25, CD4	CD101, IL2RA, CD4	3	9398, 3559, 920	IGSF2, IL2RA, CD4	Q93033, P01589, P01730	21159825	2011	Experiment	NA	CellMarker
Jovanovic.2011.Peripheral blood:Normal cell:Responder T cell	Jovanovic.2011.Peripheral blood	Human	Normal	Peripheral blood	UBERON_0005408	Normal cell	Responder T cell	CL_0000084	CD101, CD25, CD4	CD101, IL2RA, CD4	3	9398, 3559, 920	IGSF2, IL2RA, CD4	Q93033, P01589, P01730	21159825	2011	Experiment	NA	CellMarker
Kang.2015.Undefined:Cancer cell:Cancer stem cell	Kang.2015.Undefined	Human	Tongue Squamous Cell Carcinoma	Undefined	NA	Cancer cell	Cancer stem cell	NA	CD133	PROM1	1	8842	PROM1	O43490	21179699	2015	Experiment	NA	CellMarker
Kania.2005.Embryonic stem cell:Normal cell:Progenitor cell	Kania.2005.Embryonic stem cell	Human	Normal	Embryonic stem cell	CL_0002322	Normal cell	Progenitor cell	NA	Prominin-1	PROM1	1	8842	PROM1	O43490	15917475	2005	Experiment	NA	CellMarker
Fan.2011.Undefined:Cancer cell:Cancer stem cell	Fan.2011.Undefined	Human	Glioma	Undefined	NA	Cancer cell	Cancer stem cell	NA	CD133	PROM1	1	8842	PROM1	O43490	21300033	2011	Experiment	NA	CellMarker
Ferletta.2012.Undefined:Normal cell:Side-population cell	Ferletta.2012.Undefined	Human	Normal	Undefined	NA	Normal cell	Side-population cell	NA	CD24, CD44, CD49f	CD24, CD44, ITGA6	3	100133941, 960, 3655	CD24, CD44, ITA6	P25063, P16070, P23229	22161835	2012	Experiment	NA	CellMarker
Kellner.2016.Umbilical cord blood:Normal cell:Megakaryocyte	Kellner.2016.Umbilical cord blood	Human	Normal	Umbilical cord blood	UBERON_0012168	Normal cell	Megakaryocyte	CL_0000556	CD34, CD41a, CD61	CD34, ITGA2B, ITGB3	3	947, 3674, 3690	CD34, ITA2B, ITB3	P28906, P08514, P05106	25532425	2016	Experiment	NA	CellMarker
Kellner.2016.Peripheral blood:Normal cell:Megakaryocyte	Kellner.2016.Peripheral blood	Human	Normal	Peripheral blood	UBERON_0005408	Normal cell	Megakaryocyte	CL_0000556	CD34, CD41a, CD61	CD34, ITGA2B, ITGB3	3	947, 3674, 3690	CD34, ITA2B, ITB3	P28906, P08514, P05106	25532425	2016	Experiment	NA	CellMarker
Kelly.2011.Undefined:Normal cell:Pancreatic endoderm cell	Kelly.2011.Undefined	Human	Normal	Undefined	NA	Normal cell	Pancreatic endoderm cell	CL_0000223	CD142	F3	1	2152	TF	P13726	21804561	2011	Experiment	NA	CellMarker
Kelly.2011.Undefined:Normal cell:Endocrine cell	Kelly.2011.Undefined	Human	Normal	Undefined	NA	Normal cell	Endocrine cell	CL_0000163	CD200, CD318	CD200, CDCP1	2	4345, 64866	OX2G, CDCP1	P41217, Q9H5V8	21804561	2011	Experiment	NA	CellMarker
Kijima.2013.Undefined:Cancer cell:Progenitor cell	Kijima.2013.Undefined	Human	Glioblastoma	Undefined	NA	Cancer cell	Progenitor cell	NA	ALCAM	ALCAM	1	214	CD166	Q13740	22166264	2013	Experiment	NA	CellMarker
Kim.2011.Peripheral blood:Normal cell:CD4+ T cell	Kim.2011.Peripheral blood	Human	Normal	Peripheral blood	UBERON_0005408	Normal cell	CD4+ T cell	CL_0000624	CD4	CD4	1	920	CD4	P01730	20868565	2011	Experiment	NA	CellMarker
Kim.2011.Peripheral blood:Normal cell:T helper1 (Th1) cell	Kim.2011.Peripheral blood	Human	Normal	Peripheral blood	UBERON_0005408	Normal cell	T helper1 (Th1) cell	CL_0000545	IFN-gamma	IFNG	1	3458	IFNG	P01579	20868565	2011	Experiment	NA	CellMarker
Kim.2011.Peripheral blood:Normal cell:T helper2 (Th2) cell	Kim.2011.Peripheral blood	Human	Normal	Peripheral blood	UBERON_0005408	Normal cell	T helper2 (Th2) cell	CL_0000546	IL-4	IL4	1	3565	IL4	P05112	20868565	2011	Experiment	NA	CellMarker
Kim.2011.Peripheral blood:Normal cell:T helper17 (Th17) cell	Kim.2011.Peripheral blood	Human	Normal	Peripheral blood	UBERON_0005408	Normal cell	T helper17 (Th17) cell	CL_0000899	IL-17	IL17A	1	3605	IL17	Q16552	20868565	2011	Experiment	NA	CellMarker
Kim.2011.Blood:Normal cell:B cell	Kim.2011.Blood	Human	Normal	Blood	UBERON_0000178	Normal cell	B cell	CL_0000236	CD19	CD19	1	930	CD19	P15391	21149806	2011	Experiment	NA	CellMarker
Kim.2011.Blood:Normal cell:T cell	Kim.2011.Blood	Human	Normal	Blood	UBERON_0000178	Normal cell	T cell	CL_0000084	CD3	[CD3D, CD3E, CD3G]	1	[915, 916, 917]	[CD3D, CD3E, CD3G]	[P04234, P07766, P09693]	21149806	2011	Experiment	NA	CellMarker
Kim.2011.Blood:Normal cell:Monocyte	Kim.2011.Blood	Human	Normal	Blood	UBERON_0000178	Normal cell	Monocyte	CL_0000576	CD14	CD14	1	929	CD14	P08571	21149806	2011	Experiment	NA	CellMarker
Kolle.2010.Embryonic stem cell:Normal cell:Embryonic stem cell	Kolle.2010.Embryonic stem cell	Human	Normal	Embryonic stem cell	CL_0002322	Normal cell	Embryonic stem cell	CL_0002322	CD9, CDH3, EpCAM, GCTM-2	CD9, CDH3, EPCAM, PODXL	4	928, 1001, 4072, 5420	CD9, CADH3, EPCAM, PODXL	P21926, P22223, P16422, O00592	19650036	2010	Experiment	NA	CellMarker
Kovarova.2009.Peripheral blood:Cancer cell:Plasma cell	Kovarova.2009.Peripheral blood	Human	Multiple Myeloma	Peripheral blood	UBERON_0005408	Cancer cell	Plasma cell	CL_0000786	CD138, CD19, CD38	SDC1, CD19, CD38	3	6382, 930, 952	SDC1, CD19, CD38	P18827, P15391, P28907	19728762	2009	Experiment	NA	CellMarker
Kovarova.2009.Peripheral blood:Cancer cell:Abnormal plasma cell	Kovarova.2009.Peripheral blood	Human	Multiple Myeloma	Peripheral blood	UBERON_0005408	Cancer cell	Abnormal plasma cell	CL_0000236	CD138, CD38, CD56	SDC1, CD38, NCAM1	3	6382, 952, 4684	SDC1, CD38, NCAM1	P18827, P28907, P13591	19728762	2009	Experiment	NA	CellMarker
Kryczek.2011.Ovary:Cancer cell:Cancer stem cell	Kryczek.2011.Ovary	Human	Ovarian Cancer	Ovary	UBERON_0000992	Cancer cell	Cancer stem cell	NA	ALDH, CD133	ALDH family, PROM1	2	ALDH family, 8842	ALDH family, PROM1	ALDH family, O43490	21480217	2011	Experiment	NA	CellMarker
Lakschevitz.2016.Blood:Normal cell:Neutrophil	Lakschevitz.2016.Blood	Human	Normal	Blood	UBERON_0000178	Normal cell	Neutrophil	CL_0000775	CD11b, CD16, CD66b	ITGAM, [FCGR3A, FCGR3B], CEACAM8	3	3684, [2214, 2215], 1088	ITAM, [FCG3A, FCG3B], CEAM8	P11215, [P08637, O75015], P31997	26970376	2016	Experiment	NA	CellMarker
Lee.2007.Peripheral blood:Normal cell:Regulatory T (Treg) cell	Lee.2007.Peripheral blood	Human	Normal	Peripheral blood	UBERON_0005408	Normal cell	Regulatory T (Treg) cell	CL_0000815	CD122	IL2RB	1	3560	IL2RB	P14784	17349011	2007	Experiment	NA	CellMarker
Lee.2011.Undefined:Cancer cell:Cancer stem cell	Lee.2011.Undefined	Human	Breast Cancer	Undefined	NA	Cancer cell	Cancer stem cell	NA	CD24, CD44	CD24, CD44	2	100133941, 960	CD24, CD44	P25063, P16070	21314177	2011	Experiment	NA	CellMarker
Leonardi.2000.Eye:Normal cell:T helper cell	Leonardi.2000.Eye	Human	Normal	Eye	UBERON_0000970	Normal cell	T helper cell	CL_0000912	CD4	CD4	1	920	CD4	P01730	11095612	2000	Experiment	NA	CellMarker
Leonardi.2000.Eye:Normal cell:Macrophage	Leonardi.2000.Eye	Human	Normal	Eye	UBERON_0000970	Normal cell	Macrophage	CL_0000235	CD68	CD68	1	968	CD68	P34810	11095612	2000	Experiment	NA	CellMarker
Leung.2011.Undefined:Cancer cell:Cancer stem cell	Leung.2011.Undefined	Human	Non-small Cell Lung Cancer	Undefined	NA	Cancer cell	Cancer stem cell	NA	CD44	CD44	1	960	CD44	P16070	21124918	2011	Experiment	NA	CellMarker
Li.2007.Undefined:Cancer cell:B cell	Li.2007.Undefined	Human	B-cell Lymphoma	Undefined	NA	Cancer cell	B cell	CL_0000236	BSAP	PAX5	1	5079	PAX5	Q02548	16185503	2007	Experiment	NA	CellMarker
Li.2011.Skin:Normal cell:Regulatory T (Treg) cell	Li.2011.Skin	Human	Normal	Skin	UBERON_0002097	Normal cell	Regulatory T (Treg) cell	CL_0000815	CD73	NT5E	1	4907	5NTD	P21589	21092450	2011	Experiment	NA	CellMarker
Gudjonsson.2002.Mammary epithelium:Normal cell:Epithelial cell	Gudjonsson.2002.Mammary epithelium	Human	Normal	Mammary epithelium	UBERON_0003244	Normal cell	Epithelial cell	CL_0000066	ESA, MUC	FLOT2, MUC family	2	2319, MUC family	FLOT2, MUC family	Q14254, MUC family	11914275	2002	Experiment	NA	CellMarker
Li.2011.Blood:Normal cell:Endothelial progenitor cell	Li.2011.Blood	Human	Normal	Blood	UBERON_0000178	Normal cell	Endothelial progenitor cell	CL_0002619	CD133, CD34, KDR	PROM1, CD34, KDR	3	8842, 947, 3791	PROM1, CD34, VGFR2	O43490, P28906, P35968	21294240	2011	Experiment	NA	CellMarker
Lin.2012.Undefined:Cancer cell:Cancer stem cell	Lin.2012.Undefined	Human	Rectal Cancer	Undefined	NA	Cancer cell	Cancer stem cell	NA	CD133	PROM1	1	8842	PROM1	O43490	22453233	2012	Experiment	NA	CellMarker
Liu.2001.Undefined:Normal cell:Endothelial cell	Liu.2001.Undefined	Human	Normal	Undefined	NA	Normal cell	Endothelial cell	CL_0000115	Endomucin	EMCN	1	51705	MUCEN	Q9ULC0	11594763	2001	Experiment	NA	CellMarker
Liu.2006.Spinal cord:Normal cell:Neural stem cell	Liu.2006.Spinal cord	Human	Normal	Spinal cord	UBERON_0002240	Normal cell	Neural stem cell	CL_0000047	Nestin	NES	1	10763	NEST	P48681	16682082	2006	Experiment	NA	CellMarker
Liu.2006.Spinal cord:Normal cell:Neuron	Liu.2006.Spinal cord	Human	Normal	Spinal cord	UBERON_0002240	Normal cell	Neuron	CL_0000540	MAP2	MAP2	1	4133	MAP2	P50579	16682082	2006	Experiment	NA	CellMarker
Liu.2006.Spinal cord:Normal cell:Astrocyte	Liu.2006.Spinal cord	Human	Normal	Spinal cord	UBERON_0002240	Normal cell	Astrocyte	CL_0000127	GFAP	GFAP	1	2670	GFAP	P14136	16682082	2006	Experiment	NA	CellMarker
Liu.2006.Spinal cord:Normal cell:Cholinergic neuron	Liu.2006.Spinal cord	Human	Normal	Spinal cord	UBERON_0002240	Normal cell	Cholinergic neuron	CL_0000108	CHAT	CHAT	1	1103	CLAT	P28329	16682082	2006	Experiment	NA	CellMarker
Lodie.2003.Bone marrow:Normal cell:Erythroid precursor	Lodie.2003.Bone marrow	Human	Normal	Bone marrow	UBERON_0002371	Normal cell	Erythroid precursor	NA	GlyA	SHMT2	1	6472	GLYM	P34897	12459053	2003	Experiment	NA	CellMarker
Lu.2010.Undefined:Normal cell:Embryonic stem cell	Lu.2010.Undefined	Human	Normal	Undefined	NA	Normal cell	Embryonic stem cell	CL_0002322	EpCAM	EPCAM	1	4072	EPCAM	P16422	20064925	2010	Experiment	NA	CellMarker
Luppi.2006.Peripheral blood:Normal cell:Neutrophil	Luppi.2006.Peripheral blood	Human	Normal	Peripheral blood	UBERON_0005408	Normal cell	Neutrophil	CL_0000775	CD15	FUT4	1	2526	FUT4	P22083	16836616	2006	Experiment	NA	CellMarker
Luppi.2006.Peripheral blood:Normal cell:Monocyte	Luppi.2006.Peripheral blood	Human	Normal	Peripheral blood	UBERON_0005408	Normal cell	Monocyte	CL_0000576	CD14	CD14	1	929	CD14	P08571	16836616	2006	Experiment	NA	CellMarker
Luppi.2006.Peripheral blood:Normal cell:T cell	Luppi.2006.Peripheral blood	Human	Normal	Peripheral blood	UBERON_0005408	Normal cell	T cell	CL_0000084	CD3	[CD3D, CD3E, CD3G]	1	[915, 916, 917]	[CD3D, CD3E, CD3G]	[P04234, P07766, P09693]	16836616	2006	Experiment	NA	CellMarker
Luo.2019.Bone marrow:Normal cell:Mesenchymal cell	Luo.2019.Bone marrow	Human	Normal	Bone marrow	UBERON_0002371	Normal cell	Mesenchymal cell	CL_0008019	CD73, CD90	NT5E, THY1	2	4907, 7070	5NTD, THY1	P21589, P04216	27110541	2019	Experiment	NA	CellMarker
Luo.2019.Bone marrow:Normal cell:Endothelial progenitor cell	Luo.2019.Bone marrow	Human	Normal	Bone marrow	UBERON_0002371	Normal cell	Endothelial progenitor cell	CL_0002619	CD135, CD31, CD34, CD90	FLT3, PECAM1, CD34, THY1	4	2322, 5175, 947, 7070	FLT3, PECA1, CD34, THY1	P36888, P16284, P28906, P04216	27110541	2019	Experiment	NA	CellMarker
Lutfi.2010.Tooth:Normal cell:Mesenchymal stem cell	Lutfi.2010.Tooth	Human	Normal	Tooth	UBERON_0001091	Normal cell	Mesenchymal stem cell	CL_0000134	CD105, CD166	ENG, ALCAM	2	2022, 214	EGLN, CD166	P17813, Q13740	20415916	2010	Experiment	NA	CellMarker
Lyngholm.2008.Corneal epithelium:Normal cell:Limbal stem cell	Lyngholm.2008.Corneal epithelium	Human	Normal	Corneal epithelium	UBERON_0001772	Normal cell	Limbal stem cell	CL_0000034	CK15, SOD2	KRT15, SOD2	2	3866, 6648	K1C15, SODM	P19012, P04179	18571161	2008	Experiment	NA	CellMarker
Ma.2008.Lung:Cancer cell:Cancer stem cell	Ma.2008.Lung	Human	Lung Cancer	Lung	UBERON_0002048	Cancer cell	Cancer stem cell	NA	MET	MET	1	4233	MET	P08581	18709663	2008	Experiment	NA	CellMarker
Mannelli.2016.Undefined:Cancer cell:Cancer stem cell	Mannelli.2016.Undefined	Human	Head And Neck Squamous Cell Carcinoma	Undefined	NA	Cancer cell	Cancer stem cell	NA	CD133, CD44	PROM1, CD44	2	8842, 960	PROM1, CD44	O43490, P16070	25641707	2016	Experiment	NA	CellMarker
Mao.2011.Brain:Cancer cell:Cancer stem-like cell	Mao.2011.Brain	Human	Glioma	Brain	UBERON_0000955	Cancer cell	Cancer stem-like cell	NA	CD15	FUT4	1	2526	FUT4	P22083	19956386	2011	Experiment	NA	CellMarker
Marian.2010.Undefined:Cancer cell:Cancer stem cell	Marian.2010.Undefined	Human	Prostate Cancer	Undefined	NA	Cancer cell	Cancer stem cell	NA	CD133, CD44, Integrin alpha2beta1	PROM1, CD44, [ITGA2, ITGB1]	3	8842, 960, [3673, 3688]	PROM1, CD44, [ITA2, ITB1]	O43490, P16070, [P17301, P05556]	19908230	2010	Experiment	NA	CellMarker
Martinez.2007.Bone marrow:Normal cell:Mesenchymal stromal cell	Martinez.2007.Bone marrow	Human	Normal	Bone marrow	UBERON_0002371	Normal cell	Mesenchymal stromal cell	CL_0000134	GD2	NA	1	NA	NA	NA	17264296	2007	Experiment	NA	CellMarker
Masson.2006.Fetal liver:Normal cell:Liver stem cell	Masson.2006.Fetal liver	Human	Normal	Fetal liver	NA	Normal cell	Liver stem cell	CL_0002195	THY1	THY1	1	7070	THY1	P04216	16769813	2006	Experiment	NA	CellMarker
Matijevic.2011.Blood:Normal cell:Platelet	Matijevic.2011.Blood	Human	Normal	Blood	UBERON_0000178	Normal cell	Platelet	CL_0000233	CD154, CD41, CD61, CD62P	CD40LG, ITGA2B, ITGB3, SELP	4	959, 3674, 3690, 6403	CD40L, ITA2B, ITB3, LYAM3	P29965, P08514, P05106, P16109	21406422	2011	Experiment	NA	CellMarker
Matijevic.2011.Blood:Normal cell:Monocyte	Matijevic.2011.Blood	Human	Normal	Blood	UBERON_0000178	Normal cell	Monocyte	CL_0000576	CD14, CD162, CD242, CD244, COX2, Myeloperoxidase	CD14, SELPLG, ICAM4, CD244, COX2, MPO	6	929, 6404, 3386, 51744, 4513, 4353	CD14, SELPL, ICAM4, CD244, COX2, PERM	P08571, Q14242, Q14773, Q9BZW8, P00403, P05164	21406422	2011	Experiment	NA	CellMarker
Matijevic.2011.Blood:Normal cell:Leukocyte	Matijevic.2011.Blood	Human	Normal	Blood	UBERON_0000178	Normal cell	Leukocyte	CL_0000738	CD45	PTPRC	1	5788	PTPRC	P08575	21406422	2011	Experiment	NA	CellMarker
May.2010.Small intestinal crypt:Normal cell:Small intestinal stem cell	May.2010.Small intestinal crypt	Human	Normal	Small intestinal crypt	UBERON_0001241	Normal cell	Small intestinal stem cell	CL_0000034	DCAMKL-1	DCLK1	1	9201	DCLK1	O15075	19676123	2010	Experiment	NA	CellMarker
Maymon.2003.Testis:Normal cell:Sertoli cell	Maymon.2003.Testis	Human	Normal	Testis	UBERON_0000473	Normal cell	Sertoli cell	CL_0000216	anti-Mullerian hormone, Cytokeratin-18	AMH, KRT18	2	268, 3875	MIS, K1C18	P03971, P05783	12009342	2003	Experiment	NA	CellMarker
Mentlein.1984.Undefined:Normal cell:T cell	Mentlein.1984.Undefined	Human	Normal	Undefined	NA	Normal cell	T cell	CL_0000084	Dipeptidyl peptidase 4	DPP4	1	1803	DPP4	P27487	6386188	1984	Experiment	NA	CellMarker
Metso.2002.Sputum:Normal cell:Eosinophil	Metso.2002.Sputum	Human	Normal	Sputum	UBERON_0007311	Normal cell	Eosinophil	CL_0000771	EPO	EPO	1	2056	EPO	P01588	11978925	2002	Experiment	NA	CellMarker
Metso.2002.Sputum:Normal cell:Neutrophil	Metso.2002.Sputum	Human	Normal	Sputum	UBERON_0007311	Normal cell	Neutrophil	CL_0000775	HNL	LCN2	1	3934	NGAL	P80188	11978925	2002	Experiment	NA	CellMarker
Metso.2002.Bronchoalveolar system:Normal cell:Eosinophil	Metso.2002.Bronchoalveolar system	Human	Normal	Bronchoalveolar system	UBERON_0006524	Normal cell	Eosinophil	CL_0000771	EPO	EPO	1	2056	EPO	P01588	11978925	2002	Experiment	NA	CellMarker
Metso.2002.Bronchoalveolar system:Normal cell:Neutrophil	Metso.2002.Bronchoalveolar system	Human	Normal	Bronchoalveolar system	UBERON_0006524	Normal cell	Neutrophil	CL_0000775	HNL	LCN2	1	3934	NGAL	P80188	11978925	2002	Experiment	NA	CellMarker
Michael-Robinson.2001.Undefined:Cancer cell:T cell	Michael-Robinson.2001.Undefined	Human	Colorectal Cancer	Undefined	NA	Cancer cell	T cell	CL_0000084	CD3, CD20	[CD3D, CD3E, CD3G], MS4A1	2	[915, 916, 917], 931	[CD3D, CD3E, CD3G], CD20	[P04234, P07766, P09693], P11836	11171826	2001	Experiment	NA	CellMarker
Michel.2008.Colorectum:Cancer cell:Regulatory T (Treg) cell	Michel.2008.Colorectum	Human	Colorectum Cancer	Colorectum	UBERON_0012652	Cancer cell	Regulatory T (Treg) cell	CL_0000815	FOXP3	FOXP3	1	50943	FOXP3	Q9BZS1	18985040	2008	Experiment	NA	CellMarker
Mirabelli.2008.Bone marrow:Normal cell:Hematopoietic progenitor cell	Mirabelli.2008.Bone marrow	Human	Normal	Bone marrow	UBERON_0002371	Normal cell	Hematopoietic progenitor cell	NA	ALDH, CD34	ALDH family, CD34	2	ALDH family, 947	ALDH family, CD34	ALDH family, P28906	18510759	2008	Experiment	NA	CellMarker
Mirabelli.2008.Bone marrow:Normal cell:Red blood cell (erythrocyte)	Mirabelli.2008.Bone marrow	Human	Normal	Bone marrow	UBERON_0002371	Normal cell	Red blood cell (erythrocyte)	CL_0000232	ALDH	ALDH family	1	ALDH family	ALDH family	ALDH family	18510759	2008	Experiment	NA	CellMarker
Mitra.2012.Undefined:Cancer cell:Cancer stem cell	Mitra.2012.Undefined	Human	Retinoblastoma	Undefined	NA	Cancer cell	Cancer stem cell	NA	EpCAM	EPCAM	1	4072	EPCAM	P16422	22328825	2012	Experiment	NA	CellMarker
Moll.1994.Hair follicle:Normal cell:Merkel cell	Moll.1994.Hair follicle	Human	Normal	Hair follicle	UBERON_0002073	Normal cell	Merkel cell	CL_0000242	Cytokeratin-20	KRT20	1	54474	K1C20	P35900	7519969	1994	Experiment	NA	CellMarker
Molnar.2003.Dorsolateral prefrontal cortex:Normal cell:Interstitial cell	Molnar.2003.Dorsolateral prefrontal cortex	Human	Normal	Dorsolateral prefrontal cortex	UBERON_0009834	Normal cell	Interstitial cell	CL_0000178	NADPH	DECR1	1	1666	DECR	Q16698	12513943	2003	Experiment	NA	CellMarker
Molnar.2003.Dorsolateral prefrontal cortex:Normal cell:Glutamatergic neuron	Molnar.2003.Dorsolateral prefrontal cortex	Human	Normal	Dorsolateral prefrontal cortex	UBERON_0009834	Normal cell	Glutamatergic neuron	CL_0000679	BDNF, CAMKII-alpha, TBR1	BDNF, CAMK2A, TBR1	3	627, 815, 10716	BDNF, KCC2A, TBR1	P23560, Q9UQM7, Q16650	12513943	2003	Experiment	NA	CellMarker
Molnar.2008.Periodontal ligament:Normal cell:Mesenchymal stem cell	Molnar.2008.Periodontal ligament	Human	Normal	Periodontal ligament	UBERON_0008266	Normal cell	Mesenchymal stem cell	CL_0000134	STRO-1	NA	1	NA	NA	NA	19055131	2008	Experiment	NA	CellMarker
Molnar.2008.Periodontal ligament:Normal cell:Embryonic stem cell	Molnar.2008.Periodontal ligament	Human	Normal	Periodontal ligament	UBERON_0008266	Normal cell	Embryonic stem cell	CL_0002322	c-Kit	KIT	1	3815	KIT	P10721	19055131	2008	Experiment	NA	CellMarker
Molnar.2008.Periodontal ligament:Normal cell:Hematopoietic stem cell	Molnar.2008.Periodontal ligament	Human	Normal	Periodontal ligament	UBERON_0008266	Normal cell	Hematopoietic stem cell	CL_0000037	CD34	CD34	1	947	CD34	P28906	19055131	2008	Experiment	NA	CellMarker
Fisher.2017.Undefined:Cancer cell:Cancer stem cell	Fisher.2017.Undefined	Human	Melanoma	Undefined	NA	Cancer cell	Cancer stem cell	NA	EZH2	EZH2	1	2146	EZH2	Q15910	26693692	2017	Experiment	NA	CellMarker
Crous.2017.Undefined:Cancer cell:Cancer stem cell	Crous.2017.Undefined	Human	Lung Cancer	Undefined	NA	Cancer cell	Cancer stem cell	NA	CD133	PROM1	1	8842	PROM1	O43490	26690309	2017	Experiment	NA	CellMarker
Alvarez.2016.Periodontal ligament:Normal cell:Mesenchymal stem cell	Alvarez.2016.Periodontal ligament	Human	Normal	Periodontal ligament	UBERON_0008266	Normal cell	Mesenchymal stem cell	CL_0000134	CD271	NGFR	1	4804	TNR16	P08138	26674423	2016	Experiment	NA	CellMarker
Alvarez.2016.Periodontal ligament:Normal cell:Mesenchymal stem cell	Alvarez.2016.Periodontal ligament	Human	Normal	Periodontal ligament	UBERON_0008266	Normal cell	Mesenchymal stem cell	CL_0000134	CD146, STRO-1	MCAM, NA	2	4162, NA	MUC18, NA	P43121, NA	26674423	2016	Experiment	NA	CellMarker
Alvarez.2016.Periodontal ligament:Normal cell:Mesenchymal stem cell	Alvarez.2016.Periodontal ligament	Human	Normal	Periodontal ligament	UBERON_0008266	Normal cell	Mesenchymal stem cell	CL_0000134	CD140a, CD51	PDGFRA, ITGAV	2	5156, 3685	PGFRA, ITAV	P16234, P06756	26674423	2016	Experiment	NA	CellMarker
Sandberg.2016.Brain:Normal cell:Neural stem cell	Sandberg.2016.Brain	Human	Normal	Brain	UBERON_0000955	Normal cell	Neural stem cell	CL_0000047	KSCNS3, NGFR, SLITRK6	NA, NGFR, SLITRK6	3	NA, 4804, 84189	NA, TNR16, SLIK6	NA, P08138, Q9H5Y7	25514637	2016	Experiment	NA	CellMarker
Sandberg.2016.Brain:Normal cell:Neural progenitor cell	Sandberg.2016.Brain	Human	Normal	Brain	UBERON_0000955	Normal cell	Neural progenitor cell	NA	KSCNS3, NGFR, SLITRK6	NA, NGFR, SLITRK6	3	NA, 4804, 84189	NA, TNR16, SLIK6	NA, P08138, Q9H5Y7	25514637	2016	Experiment	NA	CellMarker
Liu.2015.Undefined:Cancer cell:Cancer stem cell	Liu.2015.Undefined	Human	Hepatocellular Cancer	Undefined	NA	Cancer cell	Cancer stem cell	NA	TLR4	TLR4	1	7099	TLR4	O00206	25511737	2015	Experiment	NA	CellMarker
Kanthilal.2019.Adipose tissue:Normal cell:Adipose-derived stem cell	Kanthilal.2019.Adipose tissue	Human	Normal	Adipose tissue	UBERON_0001013	Normal cell	Adipose-derived stem cell	CL_0000034	CD31, CD34, CD45	PECAM1, CD34, PTPRC	3	5175, 947, 5788	PECA1, CD34, PTPRC	P16284, P28906, P08575	25484990	2019	Experiment	NA	CellMarker
Kanthilal.2019.Adipose tissue:Normal cell:Endothelial cell	Kanthilal.2019.Adipose tissue	Human	Normal	Adipose tissue	UBERON_0001013	Normal cell	Endothelial cell	CL_0000115	CD31, CD34	PECAM1, CD34	2	5175, 947	PECA1, CD34	P16284, P28906	25484990	2019	Experiment	NA	CellMarker
Kanthilal.2019.Adipose tissue:Normal cell:Smooth muscle cell	Kanthilal.2019.Adipose tissue	Human	Normal	Adipose tissue	UBERON_0001013	Normal cell	Smooth muscle cell	CL_0000192	CD146, CD31	MCAM, PECAM1	2	4162, 5175	MUC18, PECA1	P43121, P16284	25484990	2019	Experiment	NA	CellMarker
Kanthilal.2019.Adipose tissue:Normal cell:Preadipocyte	Kanthilal.2019.Adipose tissue	Human	Normal	Adipose tissue	UBERON_0001013	Normal cell	Preadipocyte	CL_0002334	CD31, CD36	PECAM1, CD36	2	5175, 948	PECA1, CD36	P16284, P16671	25484990	2019	Experiment	NA	CellMarker
Mandapathil.2019.Undefined:Cancer cell:Regulatory T (Treg) cell	Mandapathil.2019.Undefined	Human	Head And Neck Squamous Cell Carcinoma	Undefined	NA	Cancer cell	Regulatory T (Treg) cell	CL_0000815	ADA, CD26	ADA, DPP4	2	100, 1803	ADA, DPP4	P00813, P27487	22934258	2019	Experiment	NA	CellMarker
Manea.2015.Adipose tissue:Normal cell:Multipotent mesenchymal stroma cell	Manea.2015.Adipose tissue	Human	Normal	Adipose tissue	UBERON_0001013	Normal cell	Multipotent mesenchymal stroma cell	CL_0000499	CD105, CD34, CD45, CD73, CD90	ENG, CD34, PTPRC, NT5E, THY1	5	2022, 947, 5788, 4907, 7070	EGLN, CD34, PTPRC, 5NTD, THY1	P17813, P28906, P08575, P21589, P04216	25611267	2015	Experiment	NA	CellMarker
Mao.2014.Brain:Cancer cell:Cancer stem-like cell	Mao.2014.Brain	Human	Glioblastoma	Brain	UBERON_0000955	Cancer cell	Cancer stem-like cell	NA	CDH5	CDH5	1	1003	CADH5	P33151	23645533	2014	Experiment	NA	CellMarker
Mosig.2009.Blood:Normal cell:CD14+CD16+ monocyte	Mosig.2009.Blood	Human	Normal	Blood	UBERON_0000178	Normal cell	CD14+CD16+ monocyte	CL_0002397	CD14, CD16	CD14, [FCGR3A, FCGR3B]	2	929, [2214, 2215]	CD14, [FCG3A, FCG3B]	P08571, [P08637, O75015]	19001052	2009	Experiment	NA	CellMarker
Mosig.2009.Blood:Normal cell:CD14++CD16- monocyte	Mosig.2009.Blood	Human	Normal	Blood	UBERON_0000178	Normal cell	CD14++CD16- monocyte	CL_0002057	CD14, CD16	CD14, [FCGR3A, FCGR3B]	2	929, [2214, 2215]	CD14, [FCG3A, FCG3B]	P08571, [P08637, O75015]	19001052	2009	Experiment	NA	CellMarker
Mousavi.2010.Peripheral blood:Normal cell:Monocyte	Mousavi.2010.Peripheral blood	Human	Normal	Peripheral blood	UBERON_0005408	Normal cell	Monocyte	CL_0000576	CD16, CD56	[FCGR3A, FCGR3B], NCAM1	2	[2214, 2215], 4684	[FCG3A, FCG3B], NCAM1	[P08637, O75015], P13591	20371919	2010	Experiment	NA	CellMarker
Murphy.2000.Undefined:Normal cell:Type II pneumocyte	Murphy.2000.Undefined	Human	Normal	Undefined	NA	Normal cell	Type II pneumocyte	CL_0002063	Alkaline phosphatase	ALPG	1	251	PPBN	P10696	10733256	2000	Experiment	NA	CellMarker
Murphy.2000.Undefined:Normal cell:Clara cell	Murphy.2000.Undefined	Human	Normal	Undefined	NA	Normal cell	Clara cell	CL_0000158	NBT	SLC23A2	1	9962	S23A2	Q9UGH3	10733256	2000	Experiment	NA	CellMarker
Nagatsuma.2009.Liver:Normal cell:Ito cell (hepatic stellate cell)	Nagatsuma.2009.Liver	Human	Normal	Liver	UBERON_0002107	Normal cell	Ito cell (hepatic stellate cell)	CL_0000632	LRAT	LRAT	1	9227	LRAT	O95237	18544127	2009	Experiment	NA	CellMarker
Nam-Cha.2008.Undefined:Cancer cell:Follicular T cell	Nam-Cha.2008.Undefined	Human	Hodgkin Lymphoma	Undefined	NA	Cancer cell	Follicular T cell	CL_0002038	PD-1	PDCD1	1	5133	PDCD1	S23A2	18594468	2008	Experiment	NA	CellMarker
Naruse.2000.Blood vessel:Normal cell:Endothelial cell	Naruse.2000.Blood vessel	Human	Normal	Blood vessel	UBERON_0001981	Normal cell	Endothelial cell	CL_0000115	CD31, CD34	PECAM1, CD34	2	5175, 947	PECA1, CD34	P16284, P28906	10792602	2000	Experiment	NA	CellMarker
Naruse.2000.Kidney:Normal cell:Mesangial cell	Naruse.2000.Kidney	Human	Normal	Kidney	UBERON_0002113	Normal cell	Mesangial cell	CL_0000650	CD34	CD34	1	947	CD34	P28906	10451496	2000	Experiment	NA	CellMarker
Nava.2005.Fetal liver:Normal cell:Hematopoietic cell	Nava.2005.Fetal liver	Human	Normal	Fetal liver	NA	Normal cell	Hematopoietic cell	CL_0000988	CD117, CD123, CD14, CD34, CD45, CD90, GlycophorinA	KIT, IL3RA, CD14, CD34, PTPRC, THY1, GYPA	7	3815, 3563, 929, 947, 5788, 7070, 2993	KIT, IL3RA, CD14, CD34, PTPRC, THY1, GLPA	P10721, P26951, P08571, P28906, P08575, P04216, P02724	16026547	2005	Experiment	NA	CellMarker
Nava.2005.Fetal liver:Normal cell:Hematopoietic precursor cell	Nava.2005.Fetal liver	Human	Normal	Fetal liver	NA	Normal cell	Hematopoietic precursor cell	CL_0008001	CD117, CD123, CD14, CD34, CD45, CD90, GlycophorinA	KIT, IL3RA, CD14, CD34, PTPRC, THY1, GYPA	7	3815, 3563, 929, 947, 5788, 7070, 2993	KIT, IL3RA, CD14, CD34, PTPRC, THY1, GLPA	P10721, P26951, P08571, P28906, P08575, P04216, P02724	16026547	2005	Experiment	NA	CellMarker
Nava.2005.Fetal liver:Normal cell:Endothelial precursor cell	Nava.2005.Fetal liver	Human	Normal	Fetal liver	NA	Normal cell	Endothelial precursor cell	CL_0002546	CD133, FLK1, FLT1, TIE-2	PROM1, KDR, FLT1, TEK	4	8842, 3791, 2321, 7010	PROM1, VGFR2, VGFR1, TIE2	O43490, P35968, P17948, Q02763	16026547	2005	Experiment	NA	CellMarker
Nava.2005.Fetal liver:Normal cell:Hepatocyte	Nava.2005.Fetal liver	Human	Normal	Fetal liver	NA	Normal cell	Hepatocyte	CL_0000182	a-fetoprotein, Albumin, c-Met, Cytokeratin-19	AFP, Albumin family, MET, KRT19	4	174, Albumin family, 4233, 3889	FETA, Albumin family, MET, K1C19	P02771, Albumin family, P08581, P08727	16026547	2005	Experiment	NA	CellMarker
Nava.2005.Fetal liver:Normal cell:Liver stem cell	Nava.2005.Fetal liver	Human	Normal	Fetal liver	NA	Normal cell	Liver stem cell	CL_0002195	Alkaline phosphatase, CD29, HLA class I, HLA class II	ALPG, ITGB1, HLA Class I, HLA class II	4	251, 3688, HLA Class I, HLA class II	PPBN, ITB1, HLA Class I, HLA class II	P10696, P05556, HLA Class I, HLA class II	16026547	2005	Experiment	NA	CellMarker
Margunato.2017.Bone marrow:Normal cell:Bone marrow stem cell	Margunato.2017.Bone marrow	Human	Normal	Bone marrow	UBERON_0002371	Normal cell	Bone marrow stem cell	NA	CD105, CD14, CD166, CD29, CD34, CD44, CD45, CD73, CD90	ENG, CD14, ALCAM, ITGB1, CD34, CD44, PTPRC, NT5E, THY1	9	2022, 929, 214, 3688, 947, 960, 5788, 4907, 7070	EGLN, CD14, CD166, ITB1, CD34, CD44, PTPRC, 5NTD, THY1	P17813, P08571, Q13740, P05556, P28906, P16070, P08575, P21589, P04216	26410417	2017	Experiment	NA	CellMarker
Mas.2015.Myometrium:Normal cell:Myometrial stem cell	Mas.2015.Myometrium	Human	Normal	Myometrium	UBERON_0001296	Normal cell	Myometrial stem cell	CL_0000034	CD44, STRO-1	CD44, NA	2	960, NA	CD44, NA	P16070, NA	25989979	2015	Experiment	NA	CellMarker
Mas.2015.Myometrium:Cancer cell:Cancer stem cell	Mas.2015.Myometrium	Human	Fibroid	Myometrium	UBERON_0001296	Cancer cell	Cancer stem cell	NA	CD44, STRO-1	CD44, NA	2	960, NA	CD44, NA	P16070, NA	25989979	2015	Experiment	NA	CellMarker
Mas.2012.Undefined:Cancer cell:Stem cell	Mas.2012.Undefined	Human	Leiomyoma	Undefined	NA	Cancer cell	Stem cell	CL_0000034	DNMT3B, GDF3, NANOG, OCT4	DNMT3B, GDF3, NANOG, POU5F1	4	1789, 9573, 79923, 5460	DNM3B, GDF3, NANOG, PO5F1	Q9UBC3, Q9NR23, Q9H9S0, Q01860	22633281	2012	Experiment	NA	CellMarker
Matsunaga.2013.Optic nerve:Normal cell:T cell	Matsunaga.2013.Optic nerve	Human	Normal	Optic nerve	UBERON_0004904	Normal cell	T cell	CL_0000084	CD3	[CD3D, CD3E, CD3G]	1	[915, 916, 917]	[CD3D, CD3E, CD3G]	[P04234, P07766, P09693]	22969072	2013	Experiment	NA	CellMarker
Matsunaga.2013.Optic nerve:Normal cell:Microglial cell	Matsunaga.2013.Optic nerve	Human	Normal	Optic nerve	UBERON_0004904	Normal cell	Microglial cell	CL_0000129	IBA1	AIF1	1	199	AIF1	P55008	22969072	2013	Experiment	NA	CellMarker
Mengarelli.2013.Embryo:Normal cell:Embryonic stem cell	Mengarelli.2013.Embryo	Human	Normal	Embryo	UBERON_0000922	Normal cell	Embryonic stem cell	CL_0002322	CD15, FORSE1, HNK1, P75	FUT4, NA, CHST10, NGFR	4	2526, NA, 9486, 4804	FUT4, NA, CHSTA, TNR16	P22083, NA, O43529, P08138	23341438	2013	Experiment	NA	CellMarker
Hughes.1994.Bone:Normal cell:Osteocyte	Hughes.1994.Bone	Human	Normal	Bone	UBERON_0002481	Normal cell	Osteocyte	CL_0000137	CD44	CD44	1	960	CD44	P16070	7512306	1994	Experiment	NA	CellMarker
Stewart.1999.Bone marrow:Normal cell:Osteoblast	Stewart.1999.Bone marrow	Human	Normal	Bone marrow	UBERON_0002371	Normal cell	Osteoblast	CL_0000062	ALP, STRO-1	ALPL, NA	2	249, NA	PPBT, NA	P05186, NA	10457267	1999	Experiment	NA	CellMarker
Niwa.2000.Embryo:Normal cell:Embryonic stem cell	Niwa.2000.Embryo	Human	Normal	Embryo	UBERON_0000922	Normal cell	Embryonic stem cell	CL_0002322	OCT3/4	POU5F1	1	5460	PO5F1	Q01860	10742100	2000	Experiment	NA	CellMarker
Bamberger.2000.Endometrium:Normal cell:Cytotrophoblast	Bamberger.2000.Endometrium	Human	Normal	Endometrium	UBERON_0001295	Normal cell	Cytotrophoblast	CL_0000351	CEACAM1	CEACAM1	1	634	CEAM1	P13688	10751340	2000	Experiment	NA	CellMarker
Potgens.2001.Placenta:Normal cell:Trophoblast cell	Potgens.2001.Placenta	Human	Normal	Placenta	UBERON_0001987	Normal cell	Trophoblast cell	CL_0000351	Cytokeratin-7, Vimentin	KRT7, VIM	2	3855, 7431	K2C7, VIME	P08729, P08670	11170831	2001	Experiment	NA	CellMarker
Mirkowska.2013.Undefined:Cancer cell:B cell	Mirkowska.2013.Undefined	Human	Leukemia	Undefined	NA	Cancer cell	B cell	CL_0000236	CD102, CD157, CD18, CD217, CD305, CD31, CD317, CD63, CD97	ICAM2, BST1, ITGB2, IL17RA, LAIR1, PECAM1, BST2, CD63, ADGRE5	9	3384, 683, 3689, 23765, 3903, 5175, 684, 967, 976	ICAM2, BST1, ITB2, I17RA, LAIR1, PECA1, BST2, CD63, CD97	P13598, Q10588, P05107, Q96F46, Q6GTX8, P16284, Q10589, P08962, P48960	23649467	2013	Experiment	NA	CellMarker
Mitterberger.2012.Abdominal adipose tissue:Normal cell:Adipose-derived stromal cell	Mitterberger.2012.Abdominal adipose tissue	Human	Normal	Abdominal adipose tissue	UBERON_0007808	Normal cell	Adipose-derived stromal cell	CL_0000499	DLK1	DLK1	1	8788	DLK1	P80370	22640926	2012	Experiment	NA	CellMarker
Mitterberger.2012.Abdominal adipose tissue:Normal cell:Adipose progenitor cell	Mitterberger.2012.Abdominal adipose tissue	Human	Normal	Abdominal adipose tissue	UBERON_0007808	Normal cell	Adipose progenitor cell	NA	DLK1	DLK1	1	8788	DLK1	P80370	22640926	2012	Experiment	NA	CellMarker
Moore.2016.Gastric epithelium:Normal cell:Zymogenic chief cell	Moore.2016.Gastric epithelium	Human	Normal	Gastric epithelium	UBERON_0005477	Normal cell	Zymogenic chief cell	CL_0000155	CD13	ANPEP	1	290	AMPN	P15144	26514774	2016	Experiment	NA	CellMarker
Moriyama.2014.Eye:Normal cell:Corneal epithelial stem cell	Moriyama.2014.Eye	Human	Normal	Eye	UBERON_0000970	Normal cell	Corneal epithelial stem cell	CL_0000034	CK14, CK3, P63	KRT14, KRT3, TP63	3	3861, 3850, 8626	K1C14, K2C3, P63	P02533, P12035, Q9H3D4	23710670	2014	Experiment	NA	CellMarker
Ng.2010.Undefined:Normal cell:Embryonic stem cell	Ng.2010.Undefined	Human	Normal	Undefined	NA	Normal cell	Embryonic stem cell	CL_0002322	EpCAM	EPCAM	1	4072	EPCAM	P16422	19785009	2010	Experiment	NA	CellMarker
Nagai.2014.Heart:Normal cell:Cardiac progenitor cell	Nagai.2014.Heart	Human	Normal	Heart	UBERON_0000948	Normal cell	Cardiac progenitor cell	NA	SCA-1	CASP3	1	836	CASP3	P42574	23807786	2014	Experiment	NA	CellMarker
Nair.2015.Skin:Normal cell:Keratinocyte progenitor cell	Nair.2015.Skin	Human	Normal	Skin	UBERON_0002097	Normal cell	Keratinocyte progenitor cell	NA	CD34, P63	CD34, TP63	2	947, 8626	CD34, P63	P28906, Q9H3D4	23578397	2015	Experiment	NA	CellMarker
Nakahata.2016.Undefined:Cancer cell:Stem cell	Nakahata.2016.Undefined	Human	Rhabdomyosarcoma	Undefined	NA	Cancer cell	Stem cell	CL_0000034	ALDH1	ALDH1A1	1	216	AL1A1	P00352	25915760	2016	Experiment	NA	CellMarker
Nakatsu.2013.Eye:Normal cell:Corneal epithelial stem cell	Nakatsu.2013.Eye	Human	Normal	Eye	UBERON_0000970	Normal cell	Corneal epithelial stem cell	CL_0000034	SSEA-4	NA	1	NA	NA	NA	23690006	2013	Experiment	NA	CellMarker
Nejad.2015.Undefined:Normal cell:Mesenchymal stem cell	Nejad.2015.Undefined	Human	Normal	Undefined	NA	Normal cell	Mesenchymal stem cell	CL_0000134	DAZL, DDX4, ITA6, ITB1, PIWIl2, PLZF, POU5F1, STRA8	DAZL, DDX4, ITGA6, ITGB1, PIWIL2, ZBTB16, POU5F1, STRA8	8	1618, 54514, 3655, 3688, 55124, 7704, 5460, 346673	DAZL, DDX4, ITA6, ITB1, PIWL2, ZBT16, PO5F1, STRA8	Q92904, Q9NQI0, P23229, P05556, Q8TC59, Q05516, Q01860, Q7Z7C7	26019794	2015	Experiment	NA	CellMarker
Nekoei.2015.Umbilical cord:Normal cell:Mesenchymal stem cell	Nekoei.2015.Umbilical cord	Human	Normal	Umbilical cord	UBERON_0002331	Normal cell	Mesenchymal stem cell	CL_0000134	CD105, CD133, CD34, CD44, CD90	ENG, PROM1, CD34, CD44, THY1	5	2022, 8842, 947, 960, 7070	EGLN, PROM1, CD34, CD44, THY1	P17813, O43490, P28906, P16070, P04216	26244156	2015	Experiment	NA	CellMarker
Nishikawa.2019.Undefined:Cancer cell:Stem cell	Nishikawa.2019.Undefined	Human	Gastric Cancer	Undefined	NA	Cancer cell	Stem cell	CL_0000034	CD26, CD44	DPP4, CD44	2	1803, 960	DPP4, CD44	P27487, P16070	26137071	2019	Experiment	NA	CellMarker
Noll.2014.Bone marrow:Cancer cell:Mesenchymal stromal cell	Noll.2014.Bone marrow	Human	Myeloma	Bone marrow	UBERON_0002371	Cancer cell	Mesenchymal stromal cell	CL_0000134	STRO-1	NA	1	NA	NA	NA	23935020	2014	Experiment	NA	CellMarker
Noll.2014.Bone marrow:Cancer cell:Osteoblast	Noll.2014.Bone marrow	Human	Myeloma	Bone marrow	UBERON_0002371	Cancer cell	Osteoblast	CL_0000062	Alkaline phosphatase	ALPG	1	251	PPBN	P10696	23935020	2014	Experiment	NA	CellMarker
Noto.2014.Oral cavity:Cancer cell:Cancer stem-like cell	Noto.2014.Oral cavity	Human	Oral Cancer	Oral cavity	UBERON_0000167	Cancer cell	Cancer stem-like cell	NA	CD44, SSEA-4	CD44, NA	2	960, NA	CD44, NA	P16070, NA	23768762	2014	Experiment	NA	CellMarker
Nsair.2013.Heart:Normal cell:Cardiovascular progenitor cell	Nsair.2013.Heart	Human	Normal	Heart	UBERON_0000948	Normal cell	Cardiovascular progenitor cell	CL_0000513	FLT1, FLT4, ISL1, NKX2.5	FLT1, FLT4, ISL1, NKX2-5	4	2321, 2324, 3670, 1482	VGFR1, VGFR3, ISL1, NKX25	P17948, P35916, P61371, P52952	23056209	2013	Experiment	NA	CellMarker
Ogata.2016.Synovium:Normal cell:Mesenchymal stem cell	Ogata.2016.Synovium	Human	Normal	Synovium	UBERON_0007616	Normal cell	Mesenchymal stem cell	CL_0000134	LNGFR, THY1	NGFR, THY1	2	4804, 7070	TNR16, THY1	P08138, P04216	26053045	2016	Experiment	NA	CellMarker
Okada.2016.Undefined:Normal cell:Hematopoietic progenitor cell	Okada.2016.Undefined	Human	Normal	Undefined	NA	Normal cell	Hematopoietic progenitor cell	CL_0002031	CAR, FLK1	CASR, KDR	2	846, 3791	CASR, VGFR2	P41180, P35968	26138986	2016	Experiment	NA	CellMarker
Okada.2016.Undefined:Normal cell:Cardiac progenitor cell	Okada.2016.Undefined	Human	Normal	Undefined	NA	Normal cell	Cardiac progenitor cell	NA	CAR, FLK1	CASR, KDR	2	846, 3791	CASR, VGFR2	P41180, P35968	26138986	2016	Experiment	NA	CellMarker
Oraei.2012.Blood:Normal cell:Naive CD4+ T cell	Oraei.2012.Blood	Human	Normal	Blood	UBERON_0000178	Normal cell	Naive CD4+ T cell	CL_0000895	CD4, CD45RA, CD62L	CD4, PTPRC, SELL	3	920, 5788, 6402	CD4, PTPRC, LYAM1	P01730, P08575, P14151	22697005	2012	Experiment	NA	CellMarker
Oraei.2012.Blood:Normal cell:Thymic emigrant cell	Oraei.2012.Blood	Human	Normal	Blood	UBERON_0000178	Normal cell	Thymic emigrant cell	CL_0000084	CD31, CD45RA, CD62L	PECAM1, PTPRC, SELL	3	5175, 5788, 6402	PECA1, PTPRC, LYAM1	P16284, P08575, P14151	22697005	2012	Experiment	NA	CellMarker
Otte.2014.Umbilical cord:Normal cell:Mesenchymal stem cell	Otte.2014.Umbilical cord	Human	Normal	Umbilical cord	UBERON_0002331	Normal cell	Mesenchymal stem cell	CL_0000134	CD105, CD14, CD31, CD34, CD45, CD73, CD90	ENG, CD14, PECAM1, CD34, PTPRC, NT5E, THY1	7	2022, 929, 5175, 947, 5788, 4907, 7070	EGLN, CD14, PECA1, CD34, PTPRC, 5NTD, THY1	P17813, P08571, P16284, P28906, P08575, P21589, P04216	23560527	2014	Experiment	NA	CellMarker
Park.2014.Tooth:Normal cell:Mesenchymal stem cell	Park.2014.Tooth	Human	Normal	Tooth	UBERON_0001091	Normal cell	Mesenchymal stem cell	CL_0000134	CD146, CD34, CD71, CD90, STRO-1	MCAM, CD34, TFRC, THY1, NA	5	4162, 947, 7037, 7070, NA	MUC18, CD34, TFR1, THY1, NA	P43121, P28906, P02786, P04216, NA	23826699	2014	Experiment	NA	CellMarker
Park.2016.Umbilical cord blood:Normal cell:Dendritic cell	Park.2016.Umbilical cord blood	Human	Normal	Umbilical cord blood	UBERON_0012168	Normal cell	Dendritic cell	CL_0000451	CD34	CD34	1	947	CD34	P28906	25976739	2016	Experiment	NA	CellMarker
Lusis.1994.Undefined:Normal cell:T cell	Lusis.1994.Undefined	Human	Normal	Undefined	NA	Normal cell	T cell	CL_0000084	CD2, CD7	CD2, CD7	2	914, 924	CD2, CD7	P08920, P09564	8162087	1994	Experiment	NA	CellMarker
Lusis.1994.Undefined:Normal cell:B cell	Lusis.1994.Undefined	Human	Normal	Undefined	NA	Normal cell	B cell	CL_0000236	CD10, CD19	MME, CD19	2	4311, 930	NEP, CD19	P08473, P15391	8162087	1994	Experiment	NA	CellMarker
Lusis.1994.Undefined:Normal cell:Myeloid cell	Lusis.1994.Undefined	Human	Normal	Undefined	NA	Normal cell	Myeloid cell	CL_0000763	CD13, CD14, CD15, CD33, MPO	ANPEP, CD14, FUT4, CD33, MPO	5	290, 929, 2526, 945, 4353	AMPN, CD14, FUT4, CD33, PERM	P15144, P08571, P22083, P20138, P05164	8162087	1994	Experiment	NA	CellMarker
Trempus.2003.Epithelium:Normal cell:Keratinocyte	Trempus.2003.Epithelium	Human	Normal	Epithelium	UBERON_0000483	Normal cell	Keratinocyte	CL_0000312	CD34	CD34	1	947	CD34	P28906	12648211	2003	Experiment	NA	CellMarker
Ribeiro-Silva.2003.Breast:Normal cell:Myoepithelial cell	Ribeiro-Silva.2003.Breast	Human	Normal	Breast	UBERON_0000310	Normal cell	Myoepithelial cell	CL_0000185	P63	TP63	1	8626	P63	Q9H3D4	12653579	2003	Experiment	NA	CellMarker
Okumura.2003.Esophagus:Normal cell:Stem cell	Okumura.2003.Esophagus	Human	Normal	Esophagus	UBERON_0001043	Normal cell	Stem cell	CL_0000034	P75	NGFR	1	4804	TNR16	P08138	12821936	2003	Experiment	NA	CellMarker
Muench.2003.Adrenal gland:Normal cell:Definitive zone cell	Muench.2003.Adrenal gland	Human	Normal	Adrenal gland	UBERON_0002369	Normal cell	Definitive zone cell	NA	CD56	NCAM1	1	4684	NCAM1	P13591	12915688	2003	Experiment	NA	CellMarker
Muench.2003.Adrenal gland:Normal cell:Chromaffin cell	Muench.2003.Adrenal gland	Human	Normal	Adrenal gland	UBERON_0002369	Normal cell	Chromaffin cell	CL_0000166	CD56	NCAM1	1	4684	NCAM1	P13591	12915688	2003	Experiment	NA	CellMarker
Legg.2004.Foreskin:Normal cell:Epidermal stem cell	Legg.2004.Foreskin	Human	Normal	Foreskin	UBERON_0001471	Normal cell	Epidermal stem cell	CL_1000428	MCSP	SMCP	1	4184	MCSP	P49901	14573520	2004	Experiment	NA	CellMarker
Foster.2004.Lung:Normal cell:Type II pneumocyte	Foster.2004.Lung	Human	Normal	Lung	UBERON_0002048	Normal cell	Type II pneumocyte	CL_0002063	Pepsinogen C	PGC	1	5225	PEPC	P20142	14578117	2004	Experiment	NA	CellMarker
Polanco.2014.Undefined:Normal cell:Pluripotent stem cell	Polanco.2014.Undefined	Human	Normal	Undefined	NA	Normal cell	Pluripotent stem cell	CL_0002248	CD9, GCTM-2	CD9, PODXL	2	928, 5420	CD9, PODXL	P21926, O00592	23728894	2014	Experiment	NA	CellMarker
Pop.2016.Chorionic villus:Normal cell:Mesenchymal stem cell	Pop.2016.Chorionic villus	Human	Normal	Chorionic villus	UBERON_0007106	Normal cell	Mesenchymal stem cell	CL_0000134	CD34, CD44, CD45	CD34, CD44, PTPRC	3	947, 960, 5788	CD34, CD44, PTPRC	P28906, P16070, P08575	26662130	2016	Experiment	NA	CellMarker
Pop.2016.Amniotic membrane:Normal cell:Mesenchymal stem cell	Pop.2016.Amniotic membrane	Human	Normal	Amniotic membrane	UBERON_0009742	Normal cell	Mesenchymal stem cell	CL_0000134	CD34, CD44, CD45	CD34, CD44, PTPRC	3	947, 960, 5788	CD34, CD44, PTPRC	P28906, P16070, P08575	26662130	2016	Experiment	NA	CellMarker
Post Uiterweer.2015.Uterus:Normal cell:Natural killer cell	Post Uiterweer.2015.Uterus	Human	Normal	Uterus	UBERON_0000995	Normal cell	Natural killer cell	CL_0000623	CD16, CD3, CD56	[FCGR3A, FCGR3B], [CD3D, CD3E, CD3G], NCAM1	3	[2214, 2215], [915, 916, 917], 4684	[FCG3A, FCG3B], [CD3D, CD3E, CD3G], NCAM1	[P08637, O75015], [P04234, P07766, P09693], P13591	26105890	2015	Experiment	NA	CellMarker
Povsic.2013.Peripheral blood:Normal cell:Circulating progenitor cell	Povsic.2013.Peripheral blood	Human	Normal	Peripheral blood	UBERON_0005408	Normal cell	Circulating progenitor cell	NA	ALDH, CD133, CD14, CD146, CD34	ALDH family, PROM1, CD14, MCAM, CD34	5	ALDH family, 8842, 929, 4162, 947	ALDH family, PROM1, CD14, MUC18, CD34	ALDH family, O43490, P08571, P43121, P28906	23682163	2013	Experiment	NA	CellMarker
Rajanna.2017.Undefined:Cancer cell:Cancer stem cell	Rajanna.2017.Undefined	Human	Pancreatic Cancer	Undefined	NA	Cancer cell	Cancer stem cell	NA	CD133, CD24, CD44, EpCAM	PROM1, CD24, CD44, EPCAM	4	8842, 100133941, 960, 4072	PROM1, CD24, CD44, EPCAM	O43490, P25063, P16070, P16422	26611661	2017	Experiment	NA	CellMarker
Rajanna.2017.Undefined:Cancer cell:Cancer stem cell	Rajanna.2017.Undefined	Human	Glioma	Undefined	NA	Cancer cell	Cancer stem cell	NA	CD133, SSEA-1, BCRP1, A2B5	PROM1, FUT4, ABCG2, NA	4	8842, 2526, 9429, NA	PROM1, FUT4, ABCG2, NA	O43490, P22083, Q9UNQ0, NA	26611661	2017	Experiment	NA	CellMarker
Rajanna.2017.Undefined:Cancer cell:Cancer stem cell	Rajanna.2017.Undefined	Human	Leukemia	Undefined	NA	Cancer cell	Cancer stem cell	NA	1HLA, CD117, CD123, CD34, CD38, CD7, CD90, DR	NA, KIT, IL3RA, CD34, CD38, CD7, THY1, NA	8	NA, 3815, 3563, 947, 952, 924, 7070, NA	NA, KIT, IL3RA, CD34, CD38, CD7, THY1, NA	NA, P10721, P26951, P28906, P28907, P09564, P04216, NA	26611661	2017	Experiment	NA	CellMarker
Rajanna.2017.Undefined:Cancer cell:Cancer stem cell	Rajanna.2017.Undefined	Human	Colon Cancer	Undefined	NA	Cancer cell	Cancer stem cell	NA	CD133, CD166, CD24, CD44, EpCAM	PROM1, ALCAM, CD24, CD44, EPCAM	5	8842, 214, 100133941, 960, 4072	PROM1, CD166, CD24, CD44, EPCAM	O43490, Q13740, P25063, P16070, P16422	26611661	2017	Experiment	NA	CellMarker
Rajanna.2017.Undefined:Cancer cell:Cancer stem cell	Rajanna.2017.Undefined	Human	Lung Cancer	Undefined	NA	Cancer cell	Cancer stem cell	NA	ABCG2, CD133	ABCG2, PROM1	2	9429, 8842	ABCG2, PROM1	Q9UNQ0, O43490	26611661	2017	Experiment	NA	CellMarker
Rajanna.2017.Undefined:Cancer cell:Cancer stem cell	Rajanna.2017.Undefined	Human	Liver Cancer	Undefined	NA	Cancer cell	Cancer stem cell	NA	CD133, CD49f, CD90	PROM1, ITGA6, THY1	3	8842, 3655, 7070	PROM1, ITA6, THY1	O43490, P23229, P04216	26611661	2017	Experiment	NA	CellMarker
Rajanna.2017.Undefined:Cancer cell:Cancer stem cell	Rajanna.2017.Undefined	Human	Breast Cancer	Undefined	NA	Cancer cell	Cancer stem cell	NA	ALDH1, CD24, CD44, ESA	ALDH1A1, CD24, CD44, FLOT2	4	216, 100133941, 960, 2319	AL1A1, CD24, CD44, FLOT2	P00352, P25063, P16070, Q14254	26611661	2017	Experiment	NA	CellMarker
Rajanna.2017.Undefined:Cancer cell:Cancer stem cell	Rajanna.2017.Undefined	Human	Prostate Cancer	Undefined	NA	Cancer cell	Cancer stem cell	NA	CD133, CD44	PROM1, CD44	2	8842, 960	PROM1, CD44	O43490, P16070	26611661	2017	Experiment	NA	CellMarker
Rajanna.2017.Undefined:Cancer cell:Cancer stem cell	Rajanna.2017.Undefined	Human	Multiple Myeloma	Undefined	NA	Cancer cell	Cancer stem cell	NA	CD138	SDC1	1	6382	SDC1	P18827	26611661	2017	Experiment	NA	CellMarker
Rajanna.2017.Undefined:Cancer cell:Cancer stem cell	Rajanna.2017.Undefined	Human	Melanoma	Undefined	NA	Cancer cell	Cancer stem cell	NA	CD20	MS4A1	1	931	CD20	P11836	26611661	2017	Experiment	NA	CellMarker
Saaltink.2012.Brain:Normal cell:Neuron	Saaltink.2012.Brain	Human	Normal	Brain	UBERON_0000955	Normal cell	Neuron	CL_0000540	DCL	DCLK3	1	85443	DCLK3	Q9C098	22605579	2012	Experiment	NA	CellMarker
Sasaki.2016.Undefined:Normal cell:Primordial germ cell	Sasaki.2016.Undefined	Human	Normal	Undefined	NA	Normal cell	Primordial germ cell	CL_0000670	EpCAM, Integrin alpha-6	EPCAM, ITGA6	2	4072, 3655	EPCAM, ITA6	P16422, P23229	26189426	2016	Experiment	NA	CellMarker
Irene Jauho.2004.Blood:Normal cell:Erythroblast	Irene Jauho.2004.Blood	Human	Normal	Blood	UBERON_0000178	Normal cell	Erythroblast	CL_0000765	CD71	TFRC	1	7037	TFR1	P02786	14634974	2004	Experiment	NA	CellMarker
Van Landuyt.2010.Synovium:Normal cell:T cell	Van Landuyt.2010.Synovium	Human	Normal	Synovium	UBERON_0007616	Normal cell	T cell	CL_0000084	CD3	[CD3D, CD3E, CD3G]	1	[915, 916, 917]	[CD3D, CD3E, CD3G]	[P04234, P07766, P09693]	20105279	2010	Experiment	NA	CellMarker
Van Landuyt.2010.Synovium:Normal cell:B cell	Van Landuyt.2010.Synovium	Human	Normal	Synovium	UBERON_0007616	Normal cell	B cell	CL_0000236	CD20	MS4A1	1	931	CD20	P11836	20105279	2010	Experiment	NA	CellMarker
Van Landuyt.2010.Synovium:Normal cell:Monocyte	Van Landuyt.2010.Synovium	Human	Normal	Synovium	UBERON_0007616	Normal cell	Monocyte	CL_0000576	CD14	CD14	1	929	CD14	P08571	20105279	2010	Experiment	NA	CellMarker
Villa.1984.Peripheral blood:Normal cell:Large granular lymphocyte	Villa.1984.Peripheral blood	Human	Normal	Peripheral blood	UBERON_0005408	Normal cell	Large granular lymphocyte	CL_0000623	HNK1	CHST10	1	9486	CHSTA	O43529	6205772	1984	Experiment	NA	CellMarker
Vinores.1995.Retina:Normal cell:Pigment epithelial cell	Vinores.1995.Retina	Human	Normal	Retina	UBERON_0000966	Normal cell	Pigment epithelial cell	CL_0002586	class III beta-tubulin	TUBB3	1	10381	TBB3	Q13509	7789418	1995	Experiment	NA	CellMarker
Vina-Almunia.2018.Dental pulp:Normal cell:Mesenchymal stem cell	Vina-Almunia.2018.Dental pulp	Human	Normal	Dental pulp	UBERON_0001754	Normal cell	Mesenchymal stem cell	CL_0000134	CD133, CD34, CD45, Nestin, OCT3/4, STRO-1	PROM1, CD34, PTPRC, NES, POU5F1, NA	6	8842, 947, 5788, 10763, 5460, NA	PROM1, CD34, PTPRC, NEST, PO5F1, NA	O43490, P28906, P08575, P48681, Q01860, NA	26946201	2018	Experiment	NA	CellMarker
Wang.2012.Undefined:Normal cell:Dendritic cell	Wang.2012.Undefined	Human	Normal	Undefined	NA	Normal cell	Dendritic cell	CL_0000451	CD80, CD86, MHC class II	CD80, CD86, MHC class II	3	941, 942, MHC class II	CD80, CD86, MHC class II	P33681, P42081, MHC class II	21773750	2012	Experiment	NA	CellMarker
Abbasi.2015.Umbilical cord blood:Normal cell:Erythroid cell	Abbasi.2015.Umbilical cord blood	Human	Normal	Umbilical cord blood	UBERON_0012168	Normal cell	Erythroid cell	CL_0000232	GPA, TFR	GYPA, TFRC	2	2993, 7037	GLPA, TFR1	P02724, P02786	25870831	2015	Experiment	NA	CellMarker
Abdulmajeed.2014.Oral cavity:Cancer cell:Cancer stem cell	Abdulmajeed.2014.Oral cavity	Human	Oral Squamous Cell Carcinoma	Oral cavity	UBERON_0000167	Cancer cell	Cancer stem cell	NA	ALDH1, CD24, CD271, CD44	ALDH1A1, CD24, NGFR, CD44	4	216, 100133941, 4804, 960	AL1A1, CD24, TNR16, CD44	P00352, P25063, P08138, P16070	23614644	2014	Experiment	NA	CellMarker
Abujarour.2013.Undefined:Normal cell:Pluripotent stem cell	Abujarour.2013.Undefined	Human	Normal	Undefined	NA	Normal cell	Pluripotent stem cell	CL_0002248	SSEA-4, TRA-1-81	NA, PODXL	2	NA, 5420	NA, PODXL	NA, O00592	23378912	2013	Experiment	NA	CellMarker
Afrikanova.2013.Pancreas:Normal cell:Pancreatic stem cell	Afrikanova.2013.Pancreas	Human	Normal	Pancreas	UBERON_0001264	Normal cell	Pancreatic stem cell	CL_0000034	SSEA-4	NA	1	NA	NA	NA	23515456	2013	Experiment	NA	CellMarker
Aghaeepour.2013.Bone marrow:Normal cell:Naive T cell	Aghaeepour.2013.Bone marrow	Human	Normal	Bone marrow	UBERON_0002371	Normal cell	Naive T cell	CL_0000898	CCR5, CCR7, CD45RO	CCR5, CCR7, PTPRC	3	1234, 1236, 5788	CCR5, CCR7, PTPRC	P51681, P32248, P08575	23044634	2013	Experiment	NA	CellMarker
Agrawal.2013.Bone marrow:Normal cell:T1 (Transitional) B cell	Agrawal.2013.Bone marrow	Human	Normal	Bone marrow	UBERON_0002371	Normal cell	T1 (Transitional) B cell	CL_0000958	CD10, CD19, CD45, IgD, IgM	MME, CD19, PTPRC, IgD family, CD40LG	5	4311, 930, 5788, IgD family, 959	NEP, CD19, PTPRC, IgD family, CD40L	P08473, P15391, P08575, IgD family, P29965	23731328	2013	Experiment	NA	CellMarker
Agrawal.2013.Bone marrow:Normal cell:T2 (Transitional) B cell	Agrawal.2013.Bone marrow	Human	Normal	Bone marrow	UBERON_0002371	Normal cell	T2 (Transitional) B cell	CL_0000959	CD10, CD19, CD45, IgD, IgM	MME, CD19, PTPRC, IgD family, CD40LG	5	4311, 930, 5788, IgD family, 959	NEP, CD19, PTPRC, IgD family, CD40L	P08473, P15391, P08575, IgD family, P29965	23731328	2013	Experiment	NA	CellMarker
Akagi.2013.Undefined:Cancer cell:Cancer stem cell	Akagi.2013.Undefined	Human	Gastric Cancer	Undefined	NA	Cancer cell	Cancer stem cell	NA	CD44	CD44	1	960	CD44	P16070	22527182	2013	Experiment	NA	CellMarker
Alapati.2012.Undefined:Cancer cell:Cancer stem cell	Alapati.2012.Undefined	Human	Glioblastoma	Undefined	NA	Cancer cell	Cancer stem cell	NA	CD133	PROM1	1	8842	PROM1	O43490	22641287	2012	Experiment	NA	CellMarker
Albert.2013.Limbal epithelium:Normal cell:Limbal epithelial stem cell	Albert.2013.Limbal epithelium	Human	Normal	Limbal epithelium	UBERON_0001772	Normal cell	Limbal epithelial stem cell	CL_0000034	CD117, CD144, CD146, CD166, CXCR4	KIT, CDH5, MCAM, ALCAM, CXCR4	5	3815, 1003, 4162, 214, 7852	KIT, CADH5, MUC18, CD166, CXCR4	P10721, P33151, P43121, Q13740, P61073	23056608	2013	Experiment	NA	CellMarker
Allegra.2012.Undefined:Cancer cell:Cancer stem cell	Allegra.2012.Undefined	Human	Head And Neck Squamous Cell Carcinoma	Undefined	NA	Cancer cell	Cancer stem cell	NA	CD133, CD24, CD44	PROM1, CD24, CD44	3	8842, 100133941, 960	PROM1, CD24, CD44	O43490, P25063, P16070	23189032	2012	Experiment	NA	CellMarker
Alrefaei.2016.Umbilical cord:Normal cell:Mesenchymal stem cell	Alrefaei.2016.Umbilical cord	Human	Normal	Umbilical cord	UBERON_0002331	Normal cell	Mesenchymal stem cell	CL_0000134	CD105, CD29	ENG, ITGB1	2	2022, 3688	EGLN, ITB1	P17813, P05556	26339985	2016	Experiment	NA	CellMarker
Amsterdam.2013.Pancreas:Normal cell:Pancreatic stem cell	Amsterdam.2013.Pancreas	Human	Normal	Pancreas	UBERON_0001264	Normal cell	Pancreatic stem cell	CL_0000034	LGR5, NANOG	LGR5, NANOG	2	8549, 79923	LGR5, NANOG	O75473, Q9H9S0	23438436	2013	Experiment	NA	CellMarker
Amsterdam.2013.Pancreas:Normal cell:Cancer stem cell	Amsterdam.2013.Pancreas	Human	Normal	Pancreas	UBERON_0001264	Normal cell	Cancer stem cell	NA	LGR5, NANOG	LGR5, NANOG	2	8549, 79923	LGR5, NANOG	O75473, Q9H9S0	23438436	2013	Experiment	NA	CellMarker
Ansar.2012.Abdominal adipose tissue:Normal cell:Adipose-derived stem cell	Ansar.2012.Abdominal adipose tissue	Human	Normal	Abdominal adipose tissue	UBERON_0007808	Normal cell	Adipose-derived stem cell	CL_0000034	CD105, CD14, CD44, CD45, CD90	ENG, CD14, CD44, PTPRC, THY1	5	2022, 929, 960, 5788, 7070	EGLN, CD14, CD44, PTPRC, THY1	P17813, P08571, P16070, P08575, P04216	23210083	2012	Experiment	NA	CellMarker
Arjomandi.2013.Sinonasal mucosa:Normal cell:Eosinophil	Arjomandi.2013.Sinonasal mucosa	Human	Normal	Sinonasal mucosa	NA	Normal cell	Eosinophil	CL_0000771	EMBP	PRG2	1	5553	PRG2	P13727	23883798	2013	Experiment	NA	CellMarker
Arjomandi.2013.Sinonasal mucosa:Normal cell:Plasma cell	Arjomandi.2013.Sinonasal mucosa	Human	Normal	Sinonasal mucosa	NA	Normal cell	Plasma cell	CL_0000786	CD27	CD27	1	939	CD27	P26842	23883798	2013	Experiment	NA	CellMarker
Baert.2016.Testis:Normal cell:Leydig cell	Baert.2016.Testis	Human	Normal	Testis	UBERON_0000473	Normal cell	Leydig cell	CL_0000178	STAR	STAR	1	6770	STAR	P49675	26260199	2016	Experiment	NA	CellMarker
Baert.2016.Testis:Normal cell:Peritubular myoid cell	Baert.2016.Testis	Human	Normal	Testis	UBERON_0000473	Normal cell	Peritubular myoid cell	CL_0002481	ACTA2	ACTA2	1	59	ACTA	P62736	26260199	2016	Experiment	NA	CellMarker
Baert.2016.Testis:Normal cell:Sertoli cell	Baert.2016.Testis	Human	Normal	Testis	UBERON_0000473	Normal cell	Sertoli cell	CL_0000216	SOX9	SOX9	1	6662	SOX9	P48436	26260199	2016	Experiment	NA	CellMarker
Baert.2016.Testis:Normal cell:Spermatogonial stem cell	Baert.2016.Testis	Human	Normal	Testis	UBERON_0000473	Normal cell	Spermatogonial stem cell	CL_0000089	UCHL1, VASA	UCHL1, DDX4	2	7345, 54514	UCHL1, DDX4	P09936, Q9NQI0	26260199	2016	Experiment	NA	CellMarker
Bajek.2016.Adipose tissue:Normal cell:Adipose-derived stem cell	Bajek.2016.Adipose tissue	Human	Normal	Adipose tissue	UBERON_0001013	Normal cell	Adipose-derived stem cell	CL_0000034	CD10, CD11a, CD11c, CD144, CD34, CD44, CD49d, CD54, CD55, CD59, CD71, CD9	MME, ITGAL, ITGAX, CDH5, CD34, CD44, ITGA4, ICAM1, CD55, CD59, TFRC, CD9	12	4311, 3683, 3687, 1003, 947, 960, 3676, 3383, 1604, 966, 7037, 928	NEP, ITAL, ITAX, CADH5, CD34, CD44, ITA4, ICAM1, DAF, CD59, TFR1, CD9	P08473, P20701, P20702, P33151, P28906, P16070, P13612, P05362, P08174, P13987, P02786, P21926	26182374	2016	Experiment	NA	CellMarker
Bakopoulou.2014.Tooth:Normal cell:Embryonic stem cell	Bakopoulou.2014.Tooth	Human	Normal	Tooth	UBERON_0001091	Normal cell	Embryonic stem cell	CL_0002322	NANOG, OCT3/4, SSEA-3, TRA-1-60	NANOG, POU5F1, NA, PODXL	4	79923, 5460, NA, 5420	NANOG, PO5F1, NA, PODXL	Q9H9S0, Q01860, NA, O00592	23871383	2014	Experiment	NA	CellMarker
Bakopoulou.2014.Tooth:Normal cell:Mesenchymal stem cell	Bakopoulou.2014.Tooth	Human	Normal	Tooth	UBERON_0001091	Normal cell	Mesenchymal stem cell	CL_0000134	CD105, CD146, CD24, CD34, CD49f, CD81, CD90, STRO-1	ENG, MCAM, CD24, CD34, ITGA6, CD81, THY1, NA	8	2022, 4162, 100133941, 947, 3655, 975, 7070, NA	EGLN, MUC18, CD24, CD34, ITA6, CD81, THY1, NA	P17813, P43121, P25063, P28906, P23229, P60033, P04216, NA	23871383	2014	Experiment	NA	CellMarker
Bakopoulou.2014.Tooth:Normal cell:Neural stem cell	Bakopoulou.2014.Tooth	Human	Normal	Tooth	UBERON_0001091	Normal cell	Neural stem cell	CL_0000047	CD271, Nestin	NGFR, NES	2	4804, 10763	TNR16, NEST	P08138, P48681	23871383	2014	Experiment	NA	CellMarker
Bakopoulou.2014.Tooth:Normal cell:Hematopoietic stem cell	Bakopoulou.2014.Tooth	Human	Normal	Tooth	UBERON_0001091	Normal cell	Hematopoietic stem cell	CL_0000037	CD117, CD45	KIT, PTPRC	2	3815, 5788	KIT, PTPRC	P10721, P08575	23871383	2014	Experiment	NA	CellMarker
Battula.2012.Breast:Cancer cell:Cancer stem cell	Battula.2012.Breast	Human	Breast Cancer	Breast	UBERON_0000310	Cancer cell	Cancer stem cell	NA	GD2	NA	1	NA	NA	NA	22585577	2012	Experiment	NA	CellMarker
Baustian.2016.Bone marrow:Normal cell:Mesenchymal stromal cell	Baustian.2016.Bone marrow	Human	Normal	Bone marrow	UBERON_0002371	Normal cell	Mesenchymal stromal cell	CL_0000134	CD45, CD105, CD73, CD90	PTPRC, ENG, NT5E, THY1	4	5788, 2022, 4907, 7070	PTPRC, EGLN, 5NTD, THY1	P08575, P17813, P21589, P04216	26303631	2016	Experiment	NA	CellMarker
Beghini.2013.Vagina:Normal cell:Neutrophil	Beghini.2013.Vagina	Human	Normal	Vagina	UBERON_0000996	Normal cell	Neutrophil	CL_0000775	CD15, CD16, CD24	FUT4, [FCGR3A, FCGR3B], CD24	3	2526, [2214, 2215], 100133941	FUT4, [FCG3A, FCG3B], CD24	P22083, [P08637, O75015], P25063	23260596	2013	Experiment	NA	CellMarker
Belurkar.2013.Bone marrow:Cancer cell:B cell	Belurkar.2013.Bone marrow	Human	Leukemia	Bone marrow	UBERON_0002371	Cancer cell	B cell	CL_0000236	CD19, CD20	CD19, MS4A1	2	930, 931	CD19, CD20	P15391, P11836	23575078	2013	Experiment	NA	CellMarker
Belurkar.2013.Bone marrow:Cancer cell:T cell	Belurkar.2013.Bone marrow	Human	Leukemia	Bone marrow	UBERON_0002371	Cancer cell	T cell	CL_0000084	CD3	[CD3D, CD3E, CD3G]	1	[915, 916, 917]	[CD3D, CD3E, CD3G]	[P04234, P07766, P09693]	23575078	2013	Experiment	NA	CellMarker
Ben-Skowronek.2014.Thyroid:Normal cell:T cell	Ben-Skowronek.2014.Thyroid	Human	Normal	Thyroid	UBERON_0002046	Normal cell	T cell	CL_0000084	CD3, CD4, CD8	[CD3D, CD3E, CD3G], CD4, CD8A	3	[915, 916, 917], 920, 925	[CD3D, CD3E, CD3G], CD4, CD8A	[P04234, P07766, P09693], P01730, P01732	23335182	2014	Experiment	NA	CellMarker
Ben-Skowronek.2014.Thyroid:Normal cell:B cell	Ben-Skowronek.2014.Thyroid	Human	Normal	Thyroid	UBERON_0002046	Normal cell	B cell	CL_0000236	CD79a	CD79A	1	973	CD79A	P11912	23335182	2014	Experiment	NA	CellMarker
Biddle.2013.Undefined:Cancer cell:Cancer stem-like cell	Biddle.2013.Undefined	Human	Head And Neck Squamous Cell Carcinoma	Undefined	NA	Cancer cell	Cancer stem-like cell	NA	CD44	CD44	1	960	CD44	P16070	23437366	2013	Experiment	NA	CellMarker
Bin Dhuban.2015.Peripheral blood:Normal cell:Regulatory T (Treg) cell	Bin Dhuban.2015.Peripheral blood	Human	Normal	Peripheral blood	UBERON_0005408	Normal cell	Regulatory T (Treg) cell	CL_0000815	FCRL3, TIGIT	FCRL3, TIGIT	2	115352, 201633	FCRL3, TIGIT	Q96P31, Q495A1	25762785	2015	Experiment	NA	CellMarker
Breton.2016.Bone marrow:Normal cell:Dendritic cell progenitor	Breton.2016.Bone marrow	Human	Normal	Bone marrow	UBERON_0002371	Normal cell	Dendritic cell progenitor	CL_0002009	CD115, CD116, CD117, CD123, CD135, CD34, CD45RA	CSF1R, CSF2RA, KIT, IL3RA, FLT3, CD34, PTPRC	7	1436, 1438, 3815, 3563, 2322, 947, 5788	CSF1R, CSF2R, KIT, IL3RA, FLT3, CD34, PTPRC	P07333, P15509, P10721, P26951, P36888, P28906, P08575	26292072	2016	Experiment	NA	CellMarker
Busser.2016.Bone marrow:Normal cell:Mesenchymal stromal cell	Busser.2016.Bone marrow	Human	Normal	Bone marrow	UBERON_0002371	Normal cell	Mesenchymal stromal cell	CL_0000134	CD271, CD34, CD44, MSCA-1, SUSD2	NGFR, CD34, CD44, ALPL, SUSD2	5	4804, 947, 960, 249, 56241	TNR16, CD34, CD44, PPBT, SUSD2,	P08138, P28906, P16070, P05186, Q9UGT4	26086188	2016	Experiment	NA	CellMarker
Busser.2016.Adipose tissue:Normal cell:Mesenchymal stromal cell	Busser.2016.Adipose tissue	Human	Normal	Adipose tissue	UBERON_0001013	Normal cell	Mesenchymal stromal cell	CL_0000134	CD271, CD34, CD44, MSCA-1, SUSD2	NGFR, CD34, CD44, ALPL, SUSD2	5	4804, 947, 960, 249, 56241	TNR16, CD34, CD44, PPBT, SUSD2,	P08138, P28906, P16070, P05186, Q9UGT4	26086188	2016	Experiment	NA	CellMarker
Cabarcas.2014.Serum:Normal cell:Cancer stem cell	Cabarcas.2014.Serum	Human	Normal	Serum	UBERON_0001977	Normal cell	Cancer stem cell	NA	CD24, CD44, CXCR4, EpCAM	CD24, CD44, CXCR4, EPCAM	4	100133941, 960, 7852, 4072	CD24, CD44, CXCR4, EPCAM	P25063, P16070, P61073, P16422	23462327	2014	Experiment	NA	CellMarker
Calabrese.2016.Bone marrow:Normal cell:Multipotent mesenchymal stroma cell	Calabrese.2016.Bone marrow	Human	Normal	Bone marrow	UBERON_0002371	Normal cell	Multipotent mesenchymal stroma cell	CL_0000499	CD271	NGFR	1	4804	TNR16	P08138	26184166	2016	Experiment	NA	CellMarker
Carneiro.2016.Bone marrow:Normal cell:Endothelial progenitor cell	Carneiro.2016.Bone marrow	Human	Normal	Bone marrow	UBERON_0002371	Normal cell	Endothelial progenitor cell	CL_0002619	CD133, CD31, CD34, VE-Cadherin, VEGFR-2	PROM1, PECAM1, CD34, CDH5, KDR	5	8842, 5175, 947, 1003, 3791	PROM1, PECA1, CD34, CADH5, SUSD2	O43490, P16284, P28906, P33151, Q9UGT4	25965197	2016	Experiment	NA	CellMarker
Chapman-Fredricks.2013.Lymphoid tissue:Normal cell:Germinal center B cell	Chapman-Fredricks.2013.Lymphoid tissue	Human	Normal	Lymphoid tissue	UBERON_0001744	Normal cell	Germinal center B cell	CL_0000844	HGAL, LMO2	GCSAM, LMO2	2	257144, 4005	GCSAM, RBTN2	Q8N6F7, P25791	22914613	2013	Experiment	NA	CellMarker
Chen.2016.Colon:Cancer cell:Cancer stem cell	Chen.2016.Colon	Human	Colon Cancer	Colon	UBERON_0001155	Cancer cell	Cancer stem cell	NA	CD133, CD24, CD44	PROM1, CD24, CD44	3	8842, 100133941, 960	PROM1, CD24, CD44	O43490, P25063, P16070	26399781	2016	Experiment	NA	CellMarker
Chen.2012.Undefined:Cancer cell:Cancer stem cell	Chen.2012.Undefined	Human	Hepatocellular Cancer	Undefined	NA	Cancer cell	Cancer stem cell	NA	CD133, EpCAM	PROM1, EPCAM	2	8842, 4072	PROM1, EPCAM	O43490, P16422	22904667	2012	Experiment	NA	CellMarker
Cheong.2013.Eye:Normal cell:Corneal endothelial cell	Cheong.2013.Eye	Human	Normal	Eye	UBERON_0000970	Normal cell	Corneal endothelial cell	CL_0000132	CD200, GPC4	CD200, GPC4	2	4345, 2239	OX2G, GPC4	P41217, O75487	23744997	2013	Experiment	NA	CellMarker
Cho.2013.Peripheral blood:Normal cell:Natural killer cell	Cho.2013.Peripheral blood	Human	Normal	Peripheral blood	UBERON_0005408	Normal cell	Natural killer cell	CL_0000623	CD16, NKG2A, NKG2D	[FCGR3A, FCGR3B], KLRC1, KLRK1	3	[2214, 2215], 3821, 22914	[FCG3A, FCG3B], NKG2A, NKG2D	[P08637, O75015], P26715, P26718	23625228	2013	Experiment	NA	CellMarker
Chung.2013.Bone:Normal cell:Osteoblast	Chung.2013.Bone	Human	Normal	Bone	UBERON_0002481	Normal cell	Osteoblast	CL_0000062	CD90	THY1	1	7070	THY1	P04216	23216074	2013	Experiment	NA	CellMarker
Chung.2013.Bone:Normal cell:Osteoblast	Chung.2013.Bone	Human	Normal	Bone	UBERON_0002481	Normal cell	Osteoblast	CL_0000062	CD105	ENG	1	2022	EGLN	P17813	23216074	2013	Experiment	NA	CellMarker
Chung.2015.Undefined:Cancer cell:Cancer stem cell	Chung.2015.Undefined	Human	Teratocarcinoma	Undefined	NA	Cancer cell	Cancer stem cell	NA	CD133	PROM1	1	8842	PROM1	O43490	23890123	2015	Experiment	NA	CellMarker
Dalband.2016.Periodontal ligament:Normal cell:Periodontal ligament stem cell	Dalband.2016.Periodontal ligament	Human	Normal	Periodontal ligament	UBERON_0008266	Normal cell	Periodontal ligament stem cell	CL_0000034	CD31, CD34, CD45	PECAM1, CD34, PTPRC	3	5175, 947, 5788	PECA1, CD34, PTPRC	P16284, P28906, P08575	26468840	2016	Experiment	NA	CellMarker
Del Angel-Mosqueda.2016.Premolar:Normal cell:Dental pulp stem cell	Del Angel-Mosqueda.2016.Premolar	Human	Normal	Premolar	UBERON_0007120	Normal cell	Dental pulp stem cell	CL_0000034	CD105, CD11b, CD13, CD14, CD34, CD45, CD73, CD9, HLA-DR	ENG, ITGAM, ANPEP, CD14, CD34, PTPRC, NT5E, CD9, HLA-DR family	9	2022, 3684, 290, 929, 947, 5788, 4907, 928, HLA-DR family	EGLN, ITAM, AMPN, CD14, CD34, PTPRC, 5NTD, CD9, HLA-DR family	P17813, P11215, P15144, P08571, P28906, P08575, P21589, P21926, HLA-DR family	26334535	2016	Experiment	NA	CellMarker
Dela Cruz.2013.Undefined:Cancer cell:Cancer stem cell	Dela Cruz.2013.Undefined	Human	Sarcoma	Undefined	NA	Cancer cell	Cancer stem cell	NA	CD117, CD133, STRO-1	KIT, PROM1, NA	3	3815, 8842, NA	KIT, PROM1, NA	P10721, O43490, NA	23819111	2013	Experiment	NA	CellMarker
Delas.2015.Lymph node:Normal cell:Follicular helper (Tfh) T cell	Delas.2015.Lymph node	Human	Normal	Lymph node	UBERON_0000029	Normal cell	Follicular helper (Tfh) T cell	CL_0002038	BCL6, CD10, CXCL13, ICOS, PD-1	BCL6, MME, CXCL13, ICOS, PDCD1	5	604, 4311, 10563, 29851, 5133	BCL6, NEP, CXL13, ICOS, PDCD1	P41182, P08473, O43927, Q9Y6W8, Q15116	25604350	2015	Experiment	NA	CellMarker
Dickinson.2015.Peripheral blood:Normal cell:Natural killer cell	Dickinson.2015.Peripheral blood	Human	Normal	Peripheral blood	UBERON_0005408	Normal cell	Natural killer cell	CL_0000623	CD16, CD3, CD45, CD56	[FCGR3A, FCGR3B], [CD3D, CD3E, CD3G], PTPRC, NCAM1	4	[2214, 2215], [915, 916, 917], 5788, 4684	[FCG3A, FCG3B], [CD3D, CD3E, CD3G], PTPRC, NCAM1	[P08637, O75015], [P04234, P07766, P09693], P08575, P13591	25786072	2015	Experiment	NA	CellMarker
Duran.2013.Peripheral blood:Normal cell:Dendritic cell	Duran.2013.Peripheral blood	Human	Normal	Peripheral blood	UBERON_0005408	Normal cell	Dendritic cell	CL_0000451	CD83, CD86, MHC class II	CD83, CD86, MHC class II	3	9308, 942, MHC class II	CD83, CD86, MHC class II	Q01151, P42081, MHC class II	22994596	2013	Experiment	NA	CellMarker
Eckl-Dorna.2013.Peripheral blood:Normal cell:Monocyte	Eckl-Dorna.2013.Peripheral blood	Human	Normal	Peripheral blood	UBERON_0005408	Normal cell	Monocyte	CL_0000576	CD126, CD138, CD19, CD20, CD203c, CD22, CD27, CD38	IL6R, SDC1, CD19, MS4A1, ENPP3, CD22, CD27, CD38	8	3570, 6382, 930, 931, 5169, 933, 939, 952	IL6RA, SDC1, CD19, CD20, ENPP3, CD22, CD27, CD38	P08887, P18827, P15391, P11836, O14638, P20273, P26842, P28907	22925321	2013	Experiment	NA	CellMarker
Eszes.2012.Peripheral blood:Normal cell:T helper1 (Th1) cell	Eszes.2012.Peripheral blood	Human	Normal	Peripheral blood	UBERON_0005408	Normal cell	T helper1 (Th1) cell	CL_0000545	CXCR3	CXCR3	1	2833	CXCR3	P49682	22982718	2012	Experiment	NA	CellMarker
Eszes.2012.Peripheral blood:Normal cell:T helper2 (Th2) cell	Eszes.2012.Peripheral blood	Human	Normal	Peripheral blood	UBERON_0005408	Normal cell	T helper2 (Th2) cell	CL_0000546	CCR4	CCR4	1	1233	CCR4	P51679	22982718	2012	Experiment	NA	CellMarker
Eszes.2012.Peripheral blood:Normal cell:Regulatory T (Treg) cell	Eszes.2012.Peripheral blood	Human	Normal	Peripheral blood	UBERON_0005408	Normal cell	Regulatory T (Treg) cell	CL_0000815	CD25, CD4, FOXP3	IL2RA, CD4, FOXP3	3	3559, 920, 50943	IL2RA, CD4, FOXP3	P01589, P01730, Q9BZS1	22982718	2012	Experiment	NA	CellMarker
Feng.2012.Peripheral blood:Normal cell:Dendritic cell	Feng.2012.Peripheral blood	Human	Normal	Peripheral blood	UBERON_0005408	Normal cell	Dendritic cell	CL_0000451	CD80, CD86	CD80, CD86	2	941, 942	CD80, CD86	P33681, P42081	22613597	2012	Experiment	NA	CellMarker
Fomeshi.2016.Skin:Cancer cell:Cancer stem cell	Fomeshi.2016.Skin	Human	Melanoma	Skin	UBERON_0002097	Cancer cell	Cancer stem cell	NA	CD133	PROM1	1	8842	PROM1	O43490	26208390	2016	Experiment	NA	CellMarker
Fonseca-Garcia.2015.Periosteum:Normal cell:Mesenchymal stem cell	Fonseca-Garcia.2015.Periosteum	Human	Normal	Periosteum	UBERON_0002515	Normal cell	Mesenchymal stem cell	CL_0000134	CD166, CD73, CD90	ALCAM, NT5E, THY1	3	214, 4907, 7070	CD166, 5NTD, THY1	Q13740, P21589, P04216	23894015	2015	Experiment	NA	CellMarker
Fraunhoffer.2016.Ovary:Normal cell:Germinal stem cell	Fraunhoffer.2016.Ovary	Human	Normal	Ovary	UBERON_0000992	Normal cell	Germinal stem cell	CL_0000034	DDX4, IFITM3	DDX4, IFITM3	2	54514, 10410	DDX4, IFM3	Q9NQI0, Q01628	26446766	2016	Experiment	NA	CellMarker
Freeman.2013.Peripheral blood:Cancer cell:Cancer cell	Freeman.2013.Peripheral blood	Human	Melanoma (circulating)	Peripheral blood	UBERON_0005408	Cancer cell	Cancer cell	CL_0001064	ABCB5, CD271, MCAM, MCSP	ABCB5, NGFR, MCAM, SMCP	4	340273, 4804, 4162, 4184	ABCB5, TNR16, MUC18, MCSP	Q2M3G0, P08138, P43121, P49901	22978632	2013	Experiment	NA	CellMarker
Fridriksdottir.2016.Breast:Normal cell:Epithelial cell	Fridriksdottir.2016.Breast	Human	Normal	Breast	UBERON_0000310	Normal cell	Epithelial cell	CL_0000066	CD117, CD166	KIT, ALCAM	2	3815, 214	KIT, CD166	P10721, Q13740	26564780	2016	Experiment	NA	CellMarker
Fu.2018.Anterior cruciate ligament:Normal cell:Mesenchymal stem cell	Fu.2018.Anterior cruciate ligament	Human	Normal	Anterior cruciate ligament	UBERON_0003671	Normal cell	Mesenchymal stem cell	CL_0000134	CD105, CD29, CD44, CD90	ENG, ITGB1, CD44, THY1	4	2022, 3688, 960, 7070	EGLN, ITB1, CD44, THY1	P17813, P05556, P16070, P04216	26227919	2018	Experiment	NA	CellMarker
Fuchs.2012.Undefined:Normal cell:T cell	Fuchs.2012.Undefined	Human	Normal	Undefined	NA	Normal cell	T cell	CL_0000084	CD3	[CD3D, CD3E, CD3G]	1	[915, 916, 917]	[CD3D, CD3E, CD3G]	[P04234, P07766, P09693]	22484020	2012	Experiment	NA	CellMarker
Fuchs.2012.Undefined:Normal cell:B cell	Fuchs.2012.Undefined	Human	Normal	Undefined	NA	Normal cell	B cell	CL_0000236	CD20	MS4A1	1	931	CD20	P11836	22484020	2012	Experiment	NA	CellMarker
Fuchs.2012.Undefined:Normal cell:Macrophage	Fuchs.2012.Undefined	Human	Normal	Undefined	NA	Normal cell	Macrophage	CL_0000235	CD68	CD68	1	968	CD68	P34810	22484020	2012	Experiment	NA	CellMarker
Gagliani.2013.Undefined:Normal cell:Regulatory T (Treg) cell	Gagliani.2013.Undefined	Human	Normal	Undefined	NA	Normal cell	Regulatory T (Treg) cell	CL_0000815	CD49b, LAG-3	ITGA2, LAG3	2	3673, 3902	ITA2, LAG3	P17301, P18627	23624599	2013	Experiment	NA	CellMarker
Gagliardi.2012.Colon:Normal cell:Intestinal stem cell	Gagliardi.2012.Colon	Human	Normal	Colon	UBERON_0001155	Normal cell	Intestinal stem cell	CL_0000034	DCLK1	DCLK1	1	9201	DCLK1	O15075	22749579	2012	Experiment	NA	CellMarker
Galia.2012.Brain:Cancer cell:Cancer cell	Galia.2012.Brain	Human	Glioblastoma	Brain	UBERON_0000955	Cancer cell	Cancer cell	CL_0001064	PARP1	PARP1	1	142	PARP1	P09874	22472897	2012	Experiment	NA	CellMarker
Gao.2016.Dental pulp:Normal cell:Dental pulp cell	Gao.2016.Dental pulp	Human	Normal	Dental pulp	UBERON_0001754	Normal cell	Dental pulp cell	CL_0002148	CD105, CD166, CD73, CD90, STRO-1	ENG, ALCAM, NT5E, THY1, NA	5	2022, 214, 4907, 7070, NA	EGLN, CD166, 5NTD, THY1, NA	P17813, Q13740, P21589, P04216, NA	26166508	2016	Experiment	NA	CellMarker
Gao.2013.Liver:Cancer cell:Migrating cancer stem cell	Gao.2013.Liver	Human	Colorectal Cancer	Liver	UBERON_0002107	Cancer cell	Migrating cancer stem cell	NA	CD110, CDCP1	MPL, CDCP1	2	4352, 64866	TPOR, CDCP1	P40238, Q9H5V8	23747337	2013	Experiment	NA	CellMarker
Gao.2013.Lung:Cancer cell:Migrating cancer stem cell	Gao.2013.Lung	Human	Colorectal Cancer	Lung	UBERON_0002048	Cancer cell	Migrating cancer stem cell	NA	CD110, CDCP1	MPL, CDCP1	2	4352, 64866	TPOR, CDCP1	P40238, Q9H5V8	23747337	2013	Experiment	NA	CellMarker
Gemei.2013.Colon:Cancer cell:Cancer stem cell	Gemei.2013.Colon	Human	Colon Cancer	Colon	UBERON_0001155	Cancer cell	Cancer stem cell	NA	CD66c	CEACAM6	1	4680	CEAM6	P40199	23027178	2013	Experiment	NA	CellMarker
Gevaert.2016.Bladder:Normal cell:Endothelial cell	Gevaert.2016.Bladder	Human	Normal	Bladder	NA	Normal cell	Endothelial cell	CL_0000115	CD34	CD34	1	947	CD34	P28906	25973881	2016	Experiment	NA	CellMarker
Ghebeh.2013.Breast:Normal cell:Epithelial progenitor cell	Ghebeh.2013.Breast	Human	Normal	Breast	UBERON_0000310	Normal cell	Epithelial progenitor cell	NA	CD24, CD44	CD24, CD44	2	100133941, 960	CD24, CD44	P25063, P16070	23768049	2013	Experiment	NA	CellMarker
Ghebeh.2013.Breast:Normal cell:Luminal progenitor	Ghebeh.2013.Breast	Human	Normal	Breast	UBERON_0000310	Normal cell	Luminal progenitor	NA	CD24, CD44, CD49f, EpCAM	CD24, CD44, ITGA6, EPCAM	4	100133941, 960, 3655, 4072	CD24, CD44, ITA6, EPCAM	P25063, P16070, P23229, P16422	23768049	2013	Experiment	NA	CellMarker
Ghebeh.2013.Breast:Normal cell:Basal progenitor cell	Ghebeh.2013.Breast	Human	Normal	Breast	UBERON_0000310	Normal cell	Basal progenitor cell	CL_0002327	CD24, CD44, CD49f, EpCAM	CD24, CD44, ITGA6, EPCAM	4	100133941, 960, 3655, 4072	CD24, CD44, ITA6, EPCAM	P25063, P16070, P23229, P16422	23768049	2013	Experiment	NA	CellMarker
Ghebeh.2013.Breast:Cancer cell:Cancer stem cell	Ghebeh.2013.Breast	Human	Breast Cancer	Breast	UBERON_0000310	Cancer cell	Cancer stem cell	NA	CD24, CD44, CD49f, EpCAM	CD24, CD44, ITGA6, EPCAM	4	100133941, 960, 3655, 4072	CD24, CD44, ITA6, EPCAM	P25063, P16070, P23229, P16422	23768049	2013	Experiment	NA	CellMarker
Gil-Sanchis.2014.Endometrium:Normal cell:Endometrial stem cell	Gil-Sanchis.2014.Endometrium	Human	Normal	Endometrium	UBERON_0001295	Normal cell	Endometrial stem cell	CL_0000034	LGR5	LGR5	1	8549	LGR5	O75473	23475985	2014	Experiment	NA	CellMarker
Gonzales.2016.Lung:Normal cell:Epithelial progenitor cell	Gonzales.2016.Lung	Human	Normal	Lung	UBERON_0002048	Normal cell	Epithelial progenitor cell	CL_0000158	CEACAM6	CEACAM6	1	4680	CEAM6	P40199	26374831	2016	Experiment	NA	CellMarker
Gracz.2014.Jejunum:Normal cell:Intestinal epithelial stem cell	Gracz.2014.Jejunum	Human	Normal	Jejunum	UBERON_0002115	Normal cell	Intestinal epithelial stem cell	CL_0000034	CD24, CD44	CD24, CD44	2	100133941, 960	CD24, CD44	P25063, P16070	23553902	2014	Experiment	NA	CellMarker
Weiss.2011.Venous blood:Normal cell:Atypical memory B cell	Weiss.2011.Venous blood	Human	Normal	Venous blood	UBERON_0013756	Normal cell	Atypical memory B cell	CL_0000787	CD10, CD19, CD20, CD21, CD27	MME, CD19, MS4A1, CR2, CD27	5	4311, 930, 931, 1380, 939	NEP, CD19, CD20, CR2, CD27	P08473, P15391, P11836, P20023, P26842	21264245	2011	Experiment	NA	CellMarker
Wong.2011.Undefined:Normal cell:Embryonic stem cell	Wong.2011.Undefined	Human	Normal	Undefined	NA	Normal cell	Embryonic stem cell	CL_0002322	L1TD1	L1TD1	1	54596	LITD1	Q5T7N2	21559406	2011	Experiment	NA	CellMarker
Wu.2011.Bone marrow:Normal cell:Mesenchymal stem cell	Wu.2011.Bone marrow	Human	Normal	Bone marrow	UBERON_0002371	Normal cell	Mesenchymal stem cell	CL_0000134	CD105, CD13, CD14, CD29, CD34, CD45, HLA-DR	ENG, ANPEP, CD14, ITGB1, CD34, PTPRC, HLA-DR family	7	2022, 290, 929, 3688, 947, 5788, HLA-DR family	EGLN, AMPN, CD14, ITB1, CD34, PTPRC, HLA-DR family	P17813, P15144, P08571, P05556, P28906, P08575, HLA-DR family	19549397	2011	Experiment	NA	CellMarker
Wu.2011.Undefined:Cancer cell:Cancer stem cell	Wu.2011.Undefined	Human	Head And Neck Squamous Cell Carcinoma	Undefined	NA	Cancer cell	Cancer stem cell	NA	GRP78	HSPA5	1	3309	BIP	P11021	20979610	2011	Experiment	NA	CellMarker
Wu.2012.Bone marrow:Normal cell:T helper cell	Wu.2012.Bone marrow	Human	Normal	Bone marrow	UBERON_0002371	Normal cell	T helper cell	CL_0000912	CCR4, CCR6	CCR4, CCR6	2	1233, 1235	CCR4, CCR6	P51679, P51684	21338515	2012	Experiment	NA	CellMarker
Wu.2012.Bone marrow:Normal cell:Regulatory T (Treg) cell	Wu.2012.Bone marrow	Human	Normal	Bone marrow	UBERON_0002371	Normal cell	Regulatory T (Treg) cell	CL_0000815	CCR4, CCR6	CCR4, CCR6	2	1233, 1235	CCR4, CCR6	P51679, P51684	21338515	2012	Experiment	NA	CellMarker
Yamamoto.2011.Corneal epithelium:Normal cell:Epithelial stem cell	Yamamoto.2011.Corneal epithelium	Human	Normal	Corneal epithelium	UBERON_0001772	Normal cell	Epithelial stem cell	CL_0000034	P75	NGFR	1	4804	TNR16	P08138	20844981	2011	Experiment	NA	CellMarker
Yamamoto.2011.Corneal epithelium:Normal cell:Epithelial progenitor cell	Yamamoto.2011.Corneal epithelium	Human	Normal	Corneal epithelium	UBERON_0001772	Normal cell	Epithelial progenitor cell	NA	P75	NGFR	1	4804	TNR16	P08138	20844981	2011	Experiment	NA	CellMarker
Yang.2011.Undefined:Cancer cell:Foxp3+IL-17+ T cell	Yang.2011.Undefined	Human	Colorectal Cancer	Undefined	NA	Cancer cell	Foxp3+IL-17+ T cell	NA	FOXP3, IL-17	FOXP3, IL17A	2	50943, 3605	FOXP3, IL17	Q9BZS1, Q16552	20952660	2011	Experiment	NA	CellMarker
Yang.2010.Ovary:Cancer cell:Lymphatic endothelial cell	Yang.2010.Ovary	Human	Ovarian Cancer	Ovary	UBERON_0000992	Cancer cell	Lymphatic endothelial cell	CL_0002138	CD31, LYVE-1, Podoplanin, PROX1, VEGFR-3	PECAM1, LYVE1, PDPN, PROX1, FLT4	5	5175, 10894, 10630, 5629, 2324	PECA1, LYVE1, PDPN, PROX1, VGFR3	P16284, Q9Y5Y7, Q86YL7, Q92786, P35916	20028387	2010	Experiment	NA	CellMarker
Yang.2012.Liver:Cancer cell:Cancer stem cell	Yang.2012.Liver	Human	Liver Cancer	Liver	UBERON_0002107	Cancer cell	Cancer stem cell	NA	CD54, CD56	ICAM1, NCAM1	2	3383, 4684	ICAM1, NCAM1	P05362, P13591	22152385	2012	Experiment	NA	CellMarker
Yang.2008.Bladder:Cancer cell:Cancer stem cell	Yang.2008.Bladder	Human	Bladder Cancer	Bladder	UBERON_0001255	Cancer cell	Cancer stem cell	NA	CD44v6, EMA	CD44, MUC1	2	4179, 4582	CD44, MUC1	P16070, P15941	18608209	2008	Experiment	NA	CellMarker
Yin.2015.Uterus:Cancer cell:Cancer stem cell	Yin.2015.Uterus	Human	Uterine Leiomyoma	Uterus	UBERON_0000995	Cancer cell	Cancer stem cell	NA	CD34, CD49b	CD34, ITGA2	2	947, 3673	CD34, ITA2	P28906, P17301	25658015	2015	Experiment	NA	CellMarker
Yu.2006.Hair follicle:Normal cell:Embryonic stem cell	Yu.2006.Hair follicle	Human	Normal	Hair follicle	UBERON_0002073	Normal cell	Embryonic stem cell	CL_0002322	NANOG, OCT4	NANOG, POU5F1	2	79923, 5460	NANOG, PO5F1	Q9H9S0, Q01860	16723703	2006	Experiment	NA	CellMarker
Zavasnik-Bergant.2002.Lymph node:Normal cell:Macrophage	Zavasnik-Bergant.2002.Lymph node	Human	Normal	Lymph node	UBERON_0000029	Normal cell	Macrophage	CL_0000235	CD68	CD68	1	968	CD68	P34810	11517933	2002	Experiment	NA	CellMarker
Zemel.2009.Adipose tissue:Normal cell:Mesenchymal stem cell	Zemel.2009.Adipose tissue	Human	Normal	Adipose tissue	UBERON_0001013	Normal cell	Mesenchymal stem cell	CL_0000134	CD105, CD29, CD34, CD44, CD90	ENG, ITGB1, CD34, CD44, THY1	5	2022, 3688, 947, 960, 7070	EGLN, ITB1, CD34, CD44, THY1	P17813, P05556, P28906, P16070, P04216	19515222	2009	Experiment	NA	CellMarker
Zemel.2009.Liver:Normal cell:Mesenchymal stem cell	Zemel.2009.Liver	Human	Normal	Liver	UBERON_0002107	Normal cell	Mesenchymal stem cell	CL_0000134	CD105, CD29, CD34, CD90	ENG, ITGB1, CD34, THY1	4	2022, 3688, 947, 7070	EGLN, ITB1, CD34, THY1	P17813, P05556, P28906, P04216	19515222	2009	Experiment	NA	CellMarker
Zhang.2011.Stomach:Cancer cell:Cancer stem cell	Zhang.2011.Stomach	Human	Gastric Cancer	Stomach	UBERON_0000945	Cancer cell	Cancer stem cell	NA	CD24, CD44	CD24, CD44	2	100133941, 960	CD24, CD44	P25063, P16070	21882047	2011	Experiment	NA	CellMarker
Zhang.2012.Bone marrow:Normal cell:Mesenchymal stem cell	Zhang.2012.Bone marrow	Human	Normal	Bone marrow	UBERON_0002371	Normal cell	Mesenchymal stem cell	CL_0000134	CD29, SCA-1	ITGB1, CASP3	2	3688, 836	ITB1, CASP3	P05556, P42574	22118886	2012	Experiment	NA	CellMarker
Zhang.2016.Tonsil:Normal cell:T helper cell	Zhang.2016.Tonsil	Human	Normal	Tonsil	UBERON_0002372	Normal cell	T helper cell	CL_0000912	BTLA, CD57, CXCR5, ICOS, PD-1	BTLA, B3GAT1, CXCR5, ICOS, PDCD1	5	151888, 27087, 643, 29851, 5133	BTLA, B3GA1, CXCR5, ICOS, PDCD1	Q7Z6A9, Q9P2W7, P32302, Q9Y6W8, Q15116	25654980	2016	Experiment	NA	CellMarker
Zhao.2011.Undefined:Cancer cell:Cancer stem cell	Zhao.2011.Undefined	Human	Esophageal Squamous Cell Carcinoma	Undefined	NA	Cancer cell	Cancer stem cell	NA	CD44	CD44	1	960	CD44	P16070	21731740	2011	Experiment	NA	CellMarker
Zheng.2012.Umbilical vein:Normal cell:Mesenchymal stem cell	Zheng.2012.Umbilical vein	Human	Normal	Umbilical vein	UBERON_0002066	Normal cell	Mesenchymal stem cell	CL_0000134	CD29, CD34, CD45, CD90	ITGB1, CD34, PTPRC, THY1	4	3688, 947, 5788, 7070	ITB1, CD34, PTPRC, THY1	P05556, P28906, P08575, P04216	22391187	2012	Experiment	NA	CellMarker
Zhou.2016.Undefined:Cancer cell:Cancer stem cell	Zhou.2016.Undefined	Human	Colorectal Cancer	Undefined	NA	Cancer cell	Cancer stem cell	NA	Aldehyde dehydrogenase 1	Aldehyde dehydrogenase 1 family	1	Aldehyde dehydrogenase 1 family	Aldehyde dehydrogenase 1 family	Aldehyde dehydrogenase 1 family	25585687	2016	Experiment	NA	CellMarker
Zhou.2007.Undefined:Cancer cell:Cancer stem cell	Zhou.2007.Undefined	Human	Nasopharyngeal Cancer	Undefined	NA	Cancer cell	Cancer stem cell	NA	CD133	PROM1	1	8842	PROM1	O43490	17334305	2007	Experiment	NA	CellMarker
Zhou.2009.Peripheral blood:Normal cell:Endothelial progenitor cell	Zhou.2009.Peripheral blood	Human	Normal	Peripheral blood	UBERON_0005408	Normal cell	Endothelial progenitor cell	CL_0002619	CD133, KDR	PROM1, KDR	2	8842, 3791	PROM1, VGFR2	O43490, P35968	19262489	2009	Experiment	NA	CellMarker
Zou.2012.Undefined:Cancer cell:Cancer stem cell	Zou.2012.Undefined	Human	Oral Squamous Cell Carcinoma	Undefined	NA	Cancer cell	Cancer stem cell	NA	ALDH	ALDH family	1	ALDH family	ALDH family	ALDH family	22307065	2012	Experiment	NA	CellMarker
Zhang.2019.Lung:Cancer cell:Cancer stem cell	Zhang.2019.Lung	Human	Lung Adenocarcinoma	Lung	UBERON_0002048	Cancer cell	Cancer stem cell	NA	CD133	PROM1	1	8842	PROM1	O43490	25435932	2019	Experiment	NA	CellMarker
Kalantari.2014.Prostate:Normal cell:Basal cell	Kalantari.2014.Prostate	Human	Normal	Prostate	UBERON_0002367	Normal cell	Basal cell	CL_0000646	P63	TP63	1	8626	P63	Q9H3D4	25429340	2014	Experiment	NA	CellMarker
Yao.2005.Pancreas:Normal cell:Pancreatic ductal stem cell	Yao.2005.Pancreas	Human	Normal	Pancreas	UBERON_0001264	Normal cell	Pancreatic ductal stem cell	CL_0000034	CK19, Insulin, Glucagon	KRT19, INS, GCG	3	3880, 3630, 2641	K1C19K, INS, GLUC	P08727, P01308, P01275	15133852	2005	Experiment	NA	CellMarker
Rehman.2004.Prostate:Normal cell:Basal cell	Rehman.2004.Prostate	Human	Normal	Prostate	UBERON_0002367	Normal cell	Basal cell	CL_0000646	Calcyclin	S100A6	1	6277	S10A6	P06703	15280928	2004	Experiment	NA	CellMarker
Fickert.2005.Osteoarthritic cartilage:Normal cell:Mesenchymal progenitor cell	Fickert.2005.Osteoarthritic cartilage	Human	Normal	Osteoarthritic cartilage	NA	Normal cell	Mesenchymal progenitor cell	CL_0000134	CD166, CD44, CD54, CD9, CD90	ALCAM, CD44, ICAM1, CD9, THY1	5	214, 960, 3383, 928, 7070	CD166, CD44, ICAM1, CD9, THY1	Q13740, P16070, P05362, P21926, P04216	15380042	2005	Experiment	NA	CellMarker
Raes.2005.Undefined:Normal cell:Macrophage	Raes.2005.Undefined	Human	Normal	Undefined	NA	Normal cell	Macrophage	CL_0000235	Macrophage galactose-type C-type lectin	macrophage galactose-type C-type lectin family	1	macrophage galactose-type C-type lectin family	macrophage galactose-type C-type lectin family	macrophage galactose-type C-type lectin family	15591125	2005	Experiment	NA	CellMarker
Zhao.2006.Fetal liver:Normal cell:Mesenchymal stem cell	Zhao.2006.Fetal liver	Human	Normal	Fetal liver	NA	Normal cell	Mesenchymal stem cell	CL_0000134	CD147, CD34, CD44, CD45, CD90, HLA-DR	BSG, CD34, CD44, PTPRC, THY1, HLA-DR family	6	682, 947, 960, 5788, 7070, HLA-DR family	BASI, CD34, CD44, PTPRC, THY1, HLA-DR family	P35613, P28906, P16070, P08575, P04216, HLA-DR family	15619334	2006	Experiment	NA	CellMarker
Siler.2002.Bone marrow:Normal cell:Bone marrow stromal cell	Siler.2002.Bone marrow	Human	Normal	Bone marrow	UBERON_0002371	Normal cell	Bone marrow stromal cell	CL_0010001	Laminin subunit gamma-2	LAMC2	1	3918	LAMC2	Q13753	12358928	2002	Experiment	NA	CellMarker
Tran.2003.Prostate:Normal cell:Early transit-amplifying prostate epithelial cell	Tran.2003.Prostate	Human	Normal	Prostate	UBERON_0002367	Normal cell	Early transit-amplifying prostate epithelial cell	CL_0002231	PSCA	PSCA	1	8000	PSCA	O43653	12496358	2003	Experiment	NA	CellMarker
Tran.2003.Prostate:Normal cell:Late transit-amplifying prostate epithelial cell	Tran.2003.Prostate	Human	Normal	Prostate	UBERON_0002367	Normal cell	Late transit-amplifying prostate epithelial cell	CL_0002231	PSCA	PSCA	1	8000	PSCA	O43653	12496358	2003	Experiment	NA	CellMarker
Chen.1992.Blood:Normal cell:T cell	Chen.1992.Blood	Human	Normal	Blood	UBERON_0000178	Normal cell	T cell	CL_0000084	CD3	[CD3D, CD3E, CD3G]	1	[915, 916, 917]	[CD3D, CD3E, CD3G]	[P04234, P07766, P09693]	1534551	1992	Experiment	NA	CellMarker
Raphael.1992.Undefined:Cancer cell:T cell	Raphael.1992.Undefined	Human	AIDS-related Non-hodgkin's Lymphoma	Undefined	NA	Cancer cell	T cell	CL_0000084	CD1, CD2, CD3, CD4, CD5, CD7, CD8	NA, CD2, [CD3D, CD3E, CD3G], CD4, CD5, CD7, CD8A	7	NA, 914, [915, 916, 917], 920, 921, 924, 925	NA, CD2, [CD3D, CD3E, CD3G], CD4, CD5, CD7, CD8A	NA, P06729, [P04234, P07766, P09693], P01730, P06127, P09564, P01732	1449258	1992	Experiment	NA	CellMarker
Fujiwara.1992.Ovary:Normal cell:Thecal cell	Fujiwara.1992.Ovary	Human	Normal	Ovary	UBERON_0000992	Normal cell	Thecal cell	NA	Aminopeptidase-N	ANPEP	1	290	AMPN	P15144	1370166	1992	Experiment	NA	CellMarker
Yu.1993.Bladder:Normal cell:Urothelium cell	Yu.1993.Bladder	Human	Normal	Bladder	NA	Normal cell	Urothelium cell	NA	UGP85	NA	1	NA	NA	NA	1307937	1993	Experiment	NA	CellMarker
Hansel.1991.Sputum:Normal cell:Eosinophil	Hansel.1991.Sputum	Human	Normal	Sputum	UBERON_0007311	Normal cell	Eosinophil	CL_0000771	CD9	CD9	1	928	CD9	P21926	1682072	1991	Experiment	NA	CellMarker
Demidem.1991.Skin:Normal cell:Langerhans cell	Demidem.1991.Skin	Human	Normal	Skin	UBERON_0002097	Normal cell	Langerhans cell	CL_0000453	CD1	CD1 family	1	CD1 family	CD1 family	CD1 family	1875046	1991	Experiment	NA	CellMarker
Vaquero.1992.Undefined:Cancer cell:Natural killer cell	Vaquero.1992.Undefined	Human	Intracranial Meningioma	Undefined	NA	Cancer cell	Natural killer cell	CL_0000623	IOT-10	NA	1	NA	NA	NA	1810535	1992	Experiment	NA	CellMarker
Riley.1991.Placenta:Normal cell:Trophoblast cell	Riley.1991.Placenta	Human	Normal	Placenta	UBERON_0001987	Normal cell	Trophoblast cell	CL_0000351	Cytokeratin	Cytokeratin family	1	Cytokeratin family	Cytokeratin family	Cytokeratin family	2022703	1991	Experiment	NA	CellMarker
Riley.1991.Decidua:Normal cell:Trophoblast cell	Riley.1991.Decidua	Human	Normal	Decidua	UBERON_0002450	Normal cell	Trophoblast cell	CL_0000351	Cytokeratin	Cytokeratin family	1	Cytokeratin family	Cytokeratin family	Cytokeratin family	2022703	1991	Experiment	NA	CellMarker
Riley.1991.Umbilical cord:Normal cell:Trophoblast cell	Riley.1991.Umbilical cord	Human	Normal	Umbilical cord	UBERON_0002331	Normal cell	Trophoblast cell	CL_0000351	Cytokeratin	Cytokeratin family	1	Cytokeratin family	Cytokeratin family	Cytokeratin family	2022703	1991	Experiment	NA	CellMarker
Macon.1991.Undefined:Cancer cell:T cell	Macon.1991.Undefined	Human	T-cell Lymphoma	Undefined	NA	Cancer cell	T cell	CL_0000084	CD43, CD45RO	SPN, PTPRC	2	6693, 5788	LEUK, PTPRC	P16150, P08575	1827236	1991	Experiment	NA	CellMarker
Anderson.1991.Undefined:Cancer cell:T cell	Anderson.1991.Undefined	Human	T-cell Lymphoma	Undefined	NA	Cancer cell	T cell	CL_0000084	CD3	[CD3D, CD3E, CD3G]	1	[915, 916, 917]	[CD3D, CD3E, CD3G]	[P04234, P07766, P09693]	1829834	1991	Experiment	NA	CellMarker
Viale.1991.Peripheral blood:Cancer cell:T cell	Viale.1991.Peripheral blood	Human	Non-small Cell Lung Cancer	Peripheral blood	UBERON_0005408	Cancer cell	T cell	CL_0000084	CD3	[CD3D, CD3E, CD3G]	1	[915, 916, 917]	[CD3D, CD3E, CD3G]	[P04234, P07766, P09693]	2175060	1991	Experiment	NA	CellMarker
Viale.1991.Undefined:Cancer cell:T cell	Viale.1991.Undefined	Human	Non-small Cell Lung Cancer	Undefined	NA	Cancer cell	T cell	CL_0000084	CD3	[CD3D, CD3E, CD3G]	1	[915, 916, 917]	[CD3D, CD3E, CD3G]	[P04234, P07766, P09693]	2175060	1991	Experiment	NA	CellMarker
Biuling.1991.Undefined:Normal cell:Natural killer cell	Biuling.1991.Undefined	Human	Normal	Undefined	NA	Normal cell	Natural killer cell	CL_0000623	Dipeptidyl peptidase 4	DPP4	1	1803	DPP4	P27487	1980623	1991	Experiment	NA	CellMarker
Gore.1990.Undefined:Cancer cell:T cell	Gore.1990.Undefined	Human	T-cell Acute Lymphoblastic Leukemia	Undefined	NA	Cancer cell	T cell	CL_0000084	CD5, Terminal deoxynucleotidyltransferase	CD5, DNTT	2	921, 1791	CD5, TDT	P06127, P04053	1698878	1990	Experiment	NA	CellMarker
Yoshino.1991.Blood:Normal cell:T cell	Yoshino.1991.Blood	Human	Normal	Blood	UBERON_0000178	Normal cell	T cell	CL_0000084	UCHL1	UCHL1	1	7345	UCHL1	P09936	1701954	1991	Experiment	NA	CellMarker
Yoshino.1991.Tonsil:Normal cell:T cell	Yoshino.1991.Tonsil	Human	Normal	Tonsil	UBERON_0002372	Normal cell	T cell	CL_0000084	CD45RO	PTPRC	1	5788	PTPRC	P08575	1701954	1991	Experiment	NA	CellMarker
Koistinaho.1991.Brain:Normal cell:Glial cell	Koistinaho.1991.Brain	Human	Normal	Brain	UBERON_0000955	Normal cell	Glial cell	CL_0000125	GFAP, S100	GFAP, S100 family	2	2670, S100 family	GFAP, S100 family	P14136, S100 family	2175869	1991	Experiment	NA	CellMarker
Koistinaho.1991.Sympathetic ganglion:Normal cell:Glial cell	Koistinaho.1991.Sympathetic ganglion	Human	Normal	Sympathetic ganglion	UBERON_0001806	Normal cell	Glial cell	CL_0000125	GFAP, S100	GFAP, S100 family	2	2670, S100 family	GFAP, S100 family	P14136, S100 family	2175869	1991	Experiment	NA	CellMarker
Park.1991.Undefined:Normal cell:T cell	Park.1991.Undefined	Human	Normal	Undefined	NA	Normal cell	T cell	CL_0000084	MT1, UCHL	MT1 family, UCH family	2	MT1 family, UCH family	MT1 family, UCH family	MT1 family, UCH family	2281681	1991	Experiment	NA	CellMarker
Park.1991.Undefined:Normal cell:B cell	Park.1991.Undefined	Human	Normal	Undefined	NA	Normal cell	B cell	CL_0000236	MB2	MB2 family	1	MB2 family	MB2 family	MB2 family	2281681	1991	Experiment	NA	CellMarker
Gore.1990.Undefined:Cancer cell:T cell	Gore.1990.Undefined	Human	T-cell Acute Lymphoblastic Leukemia	Undefined	NA	Cancer cell	T cell	CL_0000084	CD5, Terminal deoxynucleotidyltransferase	CD5, DNTT	2	921, 1791	CD5, TDT	P06127, P04053	1697192	1990	Experiment	NA	CellMarker
Kernohan.1990.Undefined:Cancer cell:T cell	Kernohan.1990.Undefined	Human	Melanoma	Undefined	NA	Cancer cell	T cell	CL_0000084	CD3, CD4, CD8	[CD3D, CD3E, CD3G], CD4, CD8A	3	[915, 916, 917], 920, 925	[CD3D, CD3E, CD3G], CD4, CD8A	[P04234, P07766, P09693], P01730, P01732	2196350	1990	Experiment	NA	CellMarker
Kernohan.1990.Undefined:Cancer cell:Macrophage	Kernohan.1990.Undefined	Human	Melanoma	Undefined	NA	Cancer cell	Macrophage	CL_0000235	CD11b, CD14	ITGAM, CD14	2	3684, 929	ITAM, CD14	P11215, P08571	2196350	1990	Experiment	NA	CellMarker
Kernohan.1990.Undefined:Cancer cell:Natural killer cell	Kernohan.1990.Undefined	Human	Melanoma	Undefined	NA	Cancer cell	Natural killer cell	CL_0000623	CD16	[FCGR3A, FCGR3B]	1	[2214, 2215]	[FCG3A, FCG3B]	[P08637, O75015]	2196350	1990	Experiment	NA	CellMarker
Kernohan.1990.Undefined:Cancer cell:Granulocyte	Kernohan.1990.Undefined	Human	Melanoma	Undefined	NA	Cancer cell	Granulocyte	CL_0000094	CD16	[FCGR3A, FCGR3B]	1	[2214, 2215]	[FCG3A, FCG3B]	[P08637, O75015]	2196350	1990	Experiment	NA	CellMarker
Skold.1990.Blood:Normal cell:Monocyte	Skold.1990.Blood	Human	Normal	Blood	UBERON_0000178	Normal cell	Monocyte	CL_0000576	CR3, HLA-DR	[ITGAM, ITGB2], HLA-DR family	2	[3684, 3689], HLA-DR family	[ITAM, ITB2], HLA-DR family	[P11215, P05107], HLA-DR family	2141477	1990	Experiment	NA	CellMarker
Skold.1990.Alveolus:Normal cell:Macrophage	Skold.1990.Alveolus	Human	Normal	Alveolus	UBERON_0003215	Normal cell	Macrophage	CL_0000235	CR3, HLA-DR	[ITGAM, ITGB2], HLA-DR family	2	[3684, 3689], HLA-DR family	[ITAM, ITB2], HLA-DR family	[P11215, P05107], HLA-DR family	2141477	1990	Experiment	NA	CellMarker
Ber.1990.Seminal plasma:Normal cell:Sertoli cell	Ber.1990.Seminal plasma	Human	Normal	Seminal plasma	UBERON_0006530	Normal cell	Sertoli cell	CL_0000216	Transferrin	TF	1	7018	TRFE	P02787	2112555	1990	Experiment	NA	CellMarker
Ber.1990.Serum:Normal cell:Sertoli cell	Ber.1990.Serum	Human	Normal	Serum	UBERON_0001977	Normal cell	Sertoli cell	CL_0000216	Transferrin	TF	1	7018	TRFE	P02787	2112555	1990	Experiment	NA	CellMarker
Vaquero.1990.Undefined:Cancer cell:Natural killer cell	Vaquero.1990.Undefined	Human	Intracranial Germinoma	Undefined	NA	Cancer cell	Natural killer cell	CL_0000623	IOT-10	NA	1	NA	NA	NA	1690793	1990	Experiment	NA	CellMarker
Van Dyke.1990.Peripheral blood:Normal cell:Neutrophil	Van Dyke.1990.Peripheral blood	Human	Normal	Peripheral blood	UBERON_0005408	Normal cell	Neutrophil	CL_0000775	FMLP, GP110	FPR1, CD68	2	2357, 968	FPR1, CD68	P21462, P34810	2319438	1990	Experiment	NA	CellMarker
Tahara.1990.Blood:Cancer cell:T helper cell	Tahara.1990.Blood	Human	Oesophageal Cancer	Blood	UBERON_0000178	Cancer cell	T helper cell	CL_0000912	CD4, Leu8	CD4, SELL	2	920, 6402	CD4, LYAM1	P01730, P14151	2137953	1990	Experiment	NA	CellMarker
Tahara.1990.Blood:Cancer cell:Cytotoxic T cell	Tahara.1990.Blood	Human	Oesophageal Cancer	Blood	UBERON_0000178	Cancer cell	Cytotoxic T cell	CL_0000910	CD11b, CD8	ITGAM, CD8A	2	3684, 925	ITAM, CD8A	P11215, P01732	2137953	1990	Experiment	NA	CellMarker
Valent.1990.Blood:Cancer cell:Basophil	Valent.1990.Blood	Human	Chronic Myeloid Leukemia	Blood	UBERON_0000178	Cancer cell	Basophil	CL_0000767	BSP1	SMAD1	1	4086	SMAD1	Q15797	1971264	1990	Experiment	NA	CellMarker
Valent.1990.Lung:Cancer cell:Basophil	Valent.1990.Lung	Human	Chronic Myeloid Leukemia	Lung	UBERON_0002048	Cancer cell	Basophil	CL_0000767	BSP1	SMAD1	1	4086	SMAD1	Q15797	1971264	1990	Experiment	NA	CellMarker
Jonas.1991.Peripheral blood:Normal cell:Monocyte	Jonas.1991.Peripheral blood	Human	Normal	Peripheral blood	UBERON_0005408	Normal cell	Monocyte	CL_0000576	CD14	CD14	1	929	CD14	P08571	1706877	1991	Experiment	NA	CellMarker
Veggian.1990.Ovary:Normal cell:Epithelial cell	Veggian.1990.Ovary	Human	Normal	Ovary	UBERON_0000992	Normal cell	Epithelial cell	CL_0000066	FOLR1	FOLR1	1	2348	FOLR1	P15328	2481353	1990	Experiment	NA	CellMarker
Veggian.1990.Uterus:Normal cell:Epithelial cell	Veggian.1990.Uterus	Human	Normal	Uterus	UBERON_0000995	Normal cell	Epithelial cell	CL_0000066	FOLR1	FOLR1	1	2348	FOLR1	P15328	2481353	1990	Experiment	NA	CellMarker
Muller.1989.Undefined:Normal cell:Endothelial cell	Muller.1989.Undefined	Human	Normal	Undefined	NA	Normal cell	Endothelial cell	CL_0000115	CD31	PECAM1	1	5175	PECA1	P16284	2666561	1989	Experiment	NA	CellMarker
Facer.1989.Duodenum:Normal cell:Endocrine cell	Facer.1989.Duodenum	Human	Normal	Duodenum	UBERON_0002114	Normal cell	Endocrine cell	CL_0000163	Chromogranin	Chromogranin family	1	Chromogranin family	Chromogranin family	Chromogranin family	2721879	1989	Experiment	NA	CellMarker
Facer.1989.Colon:Normal cell:Endocrine cell	Facer.1989.Colon	Human	Normal	Colon	UBERON_0001155	Normal cell	Endocrine cell	CL_0000163	Chromogranin	Chromogranin family	1	Chromogranin family	Chromogranin family	Chromogranin family	2721879	1989	Experiment	NA	CellMarker
Facer.1989.Rectum:Normal cell:Endocrine cell	Facer.1989.Rectum	Human	Normal	Rectum	UBERON_0001052	Normal cell	Endocrine cell	CL_0000163	Chromogranin	Chromogranin family	1	Chromogranin family	Chromogranin family	Chromogranin family	2721879	1989	Experiment	NA	CellMarker
Shin.1990.Peripheral blood:Normal cell:Cytotoxic T cell	Shin.1990.Peripheral blood	Human	Normal	Peripheral blood	UBERON_0005408	Normal cell	Cytotoxic T cell	CL_0000910	CD11b, CD8	ITGAM, CD8A	2	3684, 925	ITAM, CD8A	P11215, P01732	2589983	1990	Experiment	NA	CellMarker
Shin.1990.Peripheral blood:Normal cell:Suppressor T cell	Shin.1990.Peripheral blood	Human	Normal	Peripheral blood	UBERON_0005408	Normal cell	Suppressor T cell	CL_0000815	CD11b, CD4, CD62L, CD8	ITGAM, CD4, SELL, CD8A	4	3684, 920, 6402, 925	ITAM, CD4, LYAM1, CD8A	P11215, P01730, P14151, P01732	2589983	1990	Experiment	NA	CellMarker
[truncated: 1,782 more rows]
